# Supplementary material for: CENP-A and CENP-B collaborate to create an open centromeric chromatin state
Source: Nat Commun. 2023 Dec 12;14:8227. doi: 10.1038/s41467-023-43739-5 (PMC10716449; doi:10.1038/s41467-023-43739-5)
Supplement: Supplementary file 6 — Source Data [file 41467_2023_43739_MOESM6_ESM.xlsx]

## Sheet: Figure 1I,J
Figure 1I				Figure IJ
Time (s)	Xcorr	SEM		Time (s)	Xcorr	SEM
0	-0.166183	0.0171044		0.1	-0.354512	0.162129
0.1	-0.038419	0.0148853		0.2	-0.320757	0.164064
0.2	-0.0286089	0.0121951		0.3	-0.296797	0.158587
0.3	-0.0152184	0.0116916		0.4	-0.275643	0.164835
0.4	-0.0118868	0.0114765		0.5	-0.267372	0.161996
0.5	-0.00627225	0.0102259		0.6	-0.255787	0.169792
0.6	-0.01436	0.0102178		0.7	-0.243579	0.169094
0.7	-0.00682184	0.00926053		0.8	-0.2319	0.168966
0.8	-0.00795249	0.00965672		0.9	-0.223366	0.167735
0.9	-0.00755443	0.00932684		1	-0.224221	0.154326
1	-0.00794816	0.00880736		1.1	-0.212916	0.164045
1.1	-0.00117881	0.00863742		1.2	-0.208386	0.167493
1.2	-0.00420448	0.00887045		1.3	-0.210371	0.157643
1.3	-0.00470735	0.00837962		1.4	-0.201962	0.164392
1.4	-0.00152072	0.00871611		1.5	-0.19854	0.155732
1.5	-0.00164784	0.00844339		1.6	-0.18895	0.162148
1.6	0.000119823	0.00846816		1.7	-0.193217	0.154042
1.7	-0.00613182	0.00861944		1.8	-0.180735	0.160994
1.8	-0.00242444	0.00822817		1.9	-0.180191	0.1604
1.9	-0.00401411	0.00851327		2	-0.176591	0.156293
2	-0.00378226	0.00872798		2.1	-0.175313	0.150559
				2.2	-0.176275	0.149648
				2.3	-0.170782	0.151676
				2.4	-0.170293	0.150776
				2.5	-0.162668	0.155289
				2.6	-0.166781	0.145419
				2.7	-0.164574	0.147208
				2.8	-0.160681	0.146918
				2.9	-0.156269	0.148328
				3	-0.156387	0.144387
				3.1	-0.149999	0.153091
				3.2	-0.149028	0.149307
				3.3	-0.145384	0.145999
				3.4	-0.144729	0.148061
				3.5	-0.145324	0.14948
				3.6	-0.140662	0.149231
				3.7	-0.139051	0.147096
				3.8	-0.135296	0.143534
				3.9	-0.135729	0.148379
				4	-0.126901	0.148875
				4.1	-0.115308	0.158431
				4.2	-0.117727	0.154447
				4.3	-0.12091	0.14857
				4.4	-0.116268	0.149482
				4.5	-0.111511	0.149478
				4.6	-0.112267	0.152748
				4.7	-0.123155	0.137087
				4.8	-0.11831	0.141348
				4.9	-0.117718	0.140906
				5	-0.109029	0.146551
				5.1	-0.113914	0.138095
				5.2	-0.113787	0.139555
				5.3	-0.110548	0.13589
				5.4	-0.111215	0.133608
				5.5	-0.104917	0.149158
				5.6	-0.102114	0.144961
				5.7	-0.108301	0.138287
				5.8	-0.0971443	0.139599
				5.9	-0.0996127	0.135758
				6	-0.095483	0.138691
				6.1	-0.10198	0.137128
				6.2	-0.10976	0.130549
				6.3	-0.0967679	0.135967
				6.4	-0.0946491	0.135522
				6.5	-0.0953395	0.134818
				6.6	-0.0954866	0.138361
				6.7	-0.0990575	0.130802
				6.8	-0.0906933	0.139196
				6.9	-0.095219	0.135283
				7	-0.0972373	0.133977

## Sheet: Figure 2A,B
Figure 2A, 0 mM Mg2+				Figure 2A, 4 mM Mg2+				Figure 2B, 0 mM Mg2+				Figure 2B, 4 mM Mg2+
EFRET	rel. population	stdev		EFRET	rel. population	stdev		EFRET	rel. population	stdev		EFRET	rel. population	stdev
-0.2	0.0077575	0.0031658		-0.2	0.004275	0.00232243		-0.2	0.00157367	0.000735174		-0.2	0.00275333	0.000478783
-0.18	0.0094975	0.00394093		-0.18	0.00537	0.00208213		-0.18	0.002129	0.00115059		-0.18	0.00400333	0.000839186
-0.16	0.0120675	0.00372383		-0.16	0.00711	0.00216889		-0.16	0.00367333	0.0024433		-0.16	0.00524333	0.00136957
-0.14	0.015125	0.00275		-0.14	0.00888	0.00276414		-0.14	0.00434667	0.00232072		-0.14	0.00712667	0.00183699
-0.12	0.0193	0.00332966		-0.12	0.011855	0.00242764		-0.12	0.00602	0.00355805		-0.12	0.00934333	0.00157119
-0.1	0.0249	0.00341858		-0.1	0.015225	0.00320663		-0.1	0.00849667	0.00423781		-0.1	0.0113667	0.00122202
-0.08	0.030975	0.00417003		-0.08	0.0195	0.00424578		-0.08	0.01174	0.0060004		-0.08	0.0137333	0.00155349
-0.06	0.03895	0.00518041		-0.06	0.0259	0.00549363		-0.06	0.01456	0.0076275		-0.06	0.0167333	0.0015308
-0.04	0.04605	0.0070259		-0.04	0.030575	0.00804876		-0.04	0.0188333	0.0072968		-0.04	0.0194667	0.00237136
-0.02	0.053225	0.00940687		-0.02	0.036175	0.00893733		-0.02	0.0227667	0.00915769		-0.02	0.0227667	0.00207926
0	0.058325	0.0108291		0	0.04045	0.00901462		0	0.0256667	0.00726659		0	0.0243667	0.00352326
0.02	0.059675	0.00994732		0.02	0.04205	0.00816068		0.02	0.0295	0.0050319		0.02	0.0252667	0.00448367
0.04	0.058175	0.00762687		0.04	0.045475	0.00840293		0.04	0.0332667	0.00372066		0.04	0.0256333	0.00607152
0.06	0.058075	0.00683831		0.06	0.045175	0.00801514		0.06	0.0353333	0.00223681		0.06	0.0258333	0.00400541
0.08	0.05415	0.00562228		0.08	0.044325	0.00695144		0.08	0.0338	0.00134536		0.08	0.0236	0.00553444
0.1	0.05225	0.00438368		0.1	0.0404	0.00773003		0.1	0.0346	0.00572975		0.1	0.0213	0.0029
0.12	0.046725	0.00418838		0.12	0.036725	0.00688592		0.12	0.036	0.010018		0.12	0.0183	0.00157162
0.14	0.042075	0.00545795		0.14	0.033	0.00618115		0.14	0.0377667	0.00803513		0.14	0.0165333	0.00106927
0.16	0.035475	0.00652961		0.16	0.02975	0.00569825		0.16	0.0441667	0.00852897		0.16	0.0150667	0.00307463
0.18	0.03155	0.00543599		0.18	0.026875	0.00611412		0.18	0.0493	0.0119549		0.18	0.0132333	0.0034356
0.2	0.027475	0.00442822		0.2	0.024525	0.00531311		0.2	0.0538667	0.0111393		0.2	0.0115067	0.00452205
0.22	0.024475	0.00262345		0.22	0.022025	0.00377481		0.22	0.0578333	0.00960069		0.22	0.00920333	0.00293142
0.24	0.022725	0.00345965		0.24	0.019575	0.00310846		0.24	0.0587667	0.00390043		0.24	0.00853667	0.00324703
0.26	0.020675	0.00454193		0.26	0.0179	0.00318015		0.26	0.0648667	0.00535942		0.26	0.00797333	0.00233676
0.28	0.017525	0.00370259		0.28	0.017025	0.00301372		0.28	0.0569	0.00975961		0.28	0.00841	0.00252786
0.3	0.013725	0.00276451		0.3	0.016825	0.00277414		0.3	0.0513667	0.00890075		0.3	0.00936	0.0016825
0.32	0.01154	0.00182018		0.32	0.017925	0.0026663		0.32	0.0438667	0.00306159		0.32	0.00968	0.00184619
0.34	0.0101725	0.00113746		0.34	0.017975	0.00293754		0.34	0.0358	0.00288444		0.34	0.0105133	0.00183154
0.36	0.00819	0.00167495		0.36	0.01805	0.00262107		0.36	0.0298	0.00052915		0.36	0.0116733	0.00259232
0.38	0.0071025	0.00159356		0.38	0.01885	0.0025684		0.38	0.0214667	0.00125033		0.38	0.0145	0.00234307
0.4	0.0062675	0.0017833		0.4	0.019475	0.00236273		0.4	0.0167333	0.00161967		0.4	0.0186333	0.00189033
0.42	0.0051625	0.00218463		0.42	0.01945	0.00262869		0.42	0.0125	0.00230651		0.42	0.0203	0.00034641
0.44	0.0043625	0.00234818		0.44	0.02095	0.00360231		0.44	0.00738	0.00134056		0.44	0.0230667	0.000737111
0.46	0.0033325	0.0017856		0.46	0.0195	0.00224648		0.46	0.00575333	0.00179751		0.46	0.0263333	0.00224796
0.48	0.0025425	0.00142601		0.48	0.0187	0.00144914		0.48	0.00305333	0.00135736		0.48	0.0298667	0.00439811
0.5	0.00206475	0.00127034		0.5	0.0177	0.00271416		0.5	0.002393	0.001345		0.5	0.0313	0.00546717
0.52	0.00173325	0.00134243		0.52	0.016675	0.00259792		0.52	0.001192	0.000689147		0.52	0.0341667	0.00591636
0.54	0.00145875	0.00132835		0.54	0.015325	0.00280758		0.54	0.00174267	0.000931022		0.54	0.0358667	0.00599361
0.56	0.0013865	0.00163919		0.56	0.014375	0.00347311		0.56	0.001359	0.00066602		0.56	0.0386333	0.00704367
0.58	0.00120475	0.00112376		0.58	0.0130525	0.0040185		0.58	0.001183	0.000740107		0.58	0.0395667	0.00596518
0.6	0.00098975	0.0010052		0.6	0.011595	0.00467448		0.6	0.00191633	0.00105597		0.6	0.0398333	0.00568888
0.62	0.00091775	0.000764595		0.62	0.0101525	0.00368241		0.62	0.00160967	0.00074023		0.62	0.0375667	0.00367741
0.64	0.00072575	0.000494076		0.64	0.007955	0.00289005		0.64	0.00110933	0.000728904		0.64	0.0353	0.00403609
0.66	0.000572	0.000337785		0.66	0.006355	0.00216244		0.66	0.000618667	0.000782513		0.66	0.0317333	0.00126623
0.68	0.00048525	0.000175536		0.68	0.005	0.0013884		0.68	0.000461	0.000571877		0.68	0.0282	0.00317962
0.7	0.00037125	0.000120464		0.7	0.0040925	0.0011642		0.7	0.000362433	0.000540891		0.7	0.0238333	0.00495715
0.72	0.00039375	0.000175737		0.72	0.0031	0.000980238		0.72	0.000197533	0.000234899		0.72	0.0183333	0.00645781
0.74	0.00029575	0.000149687		0.74	0.002435	0.000897645		0.74	0.0001449	0.000218463		0.74	0.0150933	0.00631222
0.76	0.0002653	0.000198133		0.76	0.00221	0.000907634		0.76	5.09667e-05	7.01769e-05		0.76	0.0103833	0.00378495
0.78	0.00026615	0.000261466		0.78	0.00162775	0.000917017		0.78	2.20333e-05	3.81629e-05		0.78	0.00716	0.00272243
0.8	0.000275775	0.000224216		0.8	0.00129825	0.000810328		0.8	0	0		0.8	0.00461	0.00167359
0.82	0.000206975	0.000223206		0.82	0.00095825	0.00067133		0.82	0	0		0.82	0.00329667	0.00140564
0.84	0.0002371	0.000272087		0.84	0.00082375	0.000506078		0.84	0	0		0.84	0.00271933	0.00206822
0.86	0.000135025	0.000161226		0.86	0.0007515	0.000519019		0.86	2.20667e-05	3.82206e-05		0.86	0.002348	0.00228663
0.88	0.00010345	8.51644e-05		0.88	0.000627275	0.000492098		0.88	2.20667e-05	3.82206e-05		0.88	0.000975	0.000747797
0.9	0.000105205	0.000102942		0.9	0.000463525	0.000410361		0.9	2.36e-05	2.49441e-05		0.9	0.000437667	0.000191252
0.92	6.8e-05	7.31676e-05		0.92	0.000328	0.000378291		0.92	5.53333e-06	9.58401e-06		0.92	0.0002612	0.000210191
0.94	0.0001175	7.89873e-05		0.94	0.00023425	0.000303994		0.94	0	0		0.94	0.000127867	4.77771e-05
0.96	8.15e-05	9.76678e-05		0.96	0.000158325	0.00020864		0.96	7.03333e-06	1.21821e-05		0.96	0.0001227	9.58294e-05
0.98	5.5425e-05	7.04778e-05		0.98	0.00012835	0.000137524		0.98	0	0		0.98	5.57e-05	3.22026e-05
1	2.9925e-05	3.61841e-05		1	0.00011135	0.000149247		1	0	0		1	6.08667e-05	3.62846e-05
1.02	4.21575e-05	5.12972e-05		1.02	5.9525e-05	0.000106697		1.02	0	0		1.02	4.77e-05	1.80699e-05
1.04	4.95e-05	7.02401e-05		1.04	6.0965e-05	0.000110767		1.04	0	0		1.04	3.87667e-05	4.21177e-05
1.06	3.4125e-05	5.31858e-05		1.06	4.72075e-05	8.79838e-05		1.06	0	0		1.06	5.44e-05	4.98185e-05
1.08	1.635e-05	3.27e-05		1.08	4.949e-05	8.77713e-05		1.08	0	0		1.08	3.30333e-05	5.31127e-05
1.1	9.35e-06	1.87e-05		1.1	2.625e-05	5.25e-05		1.1	0	0		1.1	3.715e-05	5.88483e-05
1.12	1.4025e-05	2.805e-05		1.12	2.1325e-05	4.265e-05		1.12	0	0		1.12	4.66667e-06	8.0829e-06
1.14	1.4025e-05	2.805e-05		1.14	1.8325e-05	3.665e-05		1.14	0	0		1.14	7.63733e-05	0.000126167
1.16	7e-06	1.4e-05		1.16	1.33e-05	2.66e-05		1.16	0	0		1.16	6.53333e-05	0.000113161
1.18	7e-06	1.4e-05		1.18	1.79e-05	3.58e-05		1.18	6.9e-06	1.19512e-05		1.18	3.46667e-05	6.00444e-05
1.2	0	0		1.2	0	0		1.2	0	0		1.2	0	0

## Sheet: Figure 2D,E
Figure 2D, 0 mM Mg2+				Figure 2D, 4 mM Mg2+				Figure 2E, 0 mM Mg2+				Figure 2E, 4 mM Mg2+
EFRET	rel. population	stdev		EFRET	rel. population	stdev		EFRET	rel. population	stdev		EFRET	rel. population	stdev
-0.2	0.000248	0.000350725		-0.2	0.00037065	0.000390818		-0.2	0.000992667	0.00112414		-0.2	0.0003263	0.000311392
-0.18	0.000585	0.00016122		-0.18	0.000466	0.000622254		-0.18	0.000924	0.00112348		-0.18	0.000304667	0.000130512
-0.16	0.001092	0.000294156		-0.16	0.0008015	0.000690843		-0.16	0.00120767	0.00136482		-0.16	0.000603333	0.000370484
-0.14	0.001345	0.000459619		-0.14	0.0013135	0.00128198		-0.14	0.001639	0.00186906		-0.14	0.000650667	0.000417234
-0.12	0.00197	0.000890955		-0.12	0.001768	0.00195444		-0.12	0.00211233	0.00171715		-0.12	0.001033	0.000533975
-0.1	0.003575	0.00187383		-0.1	0.00275	0.00241831		-0.1	0.00259333	0.00206214		-0.1	0.00151933	0.000895099
-0.08	0.005625	0.00311834		-0.08	0.004165	0.00279307		-0.08	0.00330667	0.00239051		-0.08	0.00217333	0.000960017
-0.06	0.01011	0.00493561		-0.06	0.00601	0.00333754		-0.06	0.00418667	0.000978485		-0.06	0.00316667	0.00149149
-0.04	0.014395	0.00835093		-0.04	0.008835	0.00490025		-0.04	0.00512333	0.000235867		-0.04	0.00450667	0.00205189
-0.02	0.02295	0.0116673		-0.02	0.01357	0.00697207		-0.02	0.00652333	0.00192607		-0.02	0.00491	0.00189502
0	0.0366	0.0175362		0	0.0194	0.00820244		0	0.00837	0.00464003		0	0.00641667	0.0027841
0.02	0.0544	0.0234759		0.02	0.0253	0.00890955		0.02	0.0101533	0.00644265		0.02	0.00719333	0.00326794
0.04	0.0758	0.0156978		0.04	0.0327	0.00820244		0.04	0.0124867	0.00713979		0.04	0.00889667	0.0047901
0.06	0.08755	0.00544472		0.06	0.03835	0.0122329		0.06	0.0154133	0.0098037		0.06	0.00995333	0.00578848
0.08	0.0862	0.00523259		0.08	0.04465	0.00657609		0.08	0.01731	0.0104254		0.08	0.0100333	0.00655769
0.1	0.07745	0.0211425		0.1	0.04415	0.00544472		0.1	0.0183767	0.0100546		0.1	0.0112	0.00790759
0.12	0.0669	0.0229103		0.12	0.04075	0.00346482		0.12	0.0188767	0.00852582		0.12	0.00954333	0.00650903
0.14	0.05215	0.010253		0.14	0.03345	0.00502046		0.14	0.0171	0.00563116		0.14	0.00879	0.00503584
0.16	0.049	0.0128693		0.16	0.03085	0.0026163		0.16	0.0171667	0.00337244		0.16	0.00821333	0.00409343
0.18	0.0399	0.00537401		0.18	0.03025	0.00148492		0.18	0.0198	0.00381576		0.18	0.00767333	0.00251655
0.2	0.03325	0.000494975		0.2	0.0289	0.0019799		0.2	0.0223667	0.00438216		0.2	0.00778667	0.00157754
0.22	0.03535	0.00162635		0.22	0.02915	7.07107e-05		0.22	0.026	0.00675352		0.22	0.00766333	0.002185
0.24	0.0339	0		0.24	0.0361	0.0039598		0.24	0.0315333	0.0113725		0.24	0.00861333	0.00329219
0.26	0.0276	0.0046669		0.26	0.04165	0.00629325		0.26	0.0399	0.0138174		0.26	0.0103833	0.00418579
0.28	0.0265	0.00282843		0.28	0.04505	0.00558614		0.28	0.0474333	0.0156302		0.28	0.01308	0.00527117
0.3	0.02365	7.07107e-05		0.3	0.04725	0.0092631		0.3	0.0555	0.0145454		0.3	0.0175467	0.00748656
0.32	0.0197	0.000848528		0.32	0.0466	0.00876812		0.32	0.06	0.0158		0.32	0.0220333	0.00897459
0.34	0.0168	0.00254558		0.34	0.04645	0.0092631		0.34	0.0653667	0.0108519		0.34	0.0266667	0.00845005
0.36	0.01185	0.00106066		0.36	0.04045	0.00445477		0.36	0.0662333	0.0058321		0.36	0.0314667	0.00439811
0.38	0.010555	0.000912168		0.38	0.0378	0.00410122		0.38	0.0657	0.0102504		0.38	0.0394667	0.00490748
0.4	0.008645	0.000544472		0.4	0.034	0.00155563		0.4	0.0596	0.0157617		0.4	0.0477333	0.00825974
0.42	0.0079	0.00199404		0.42	0.0299	0.00169706		0.42	0.0540667	0.0199726		0.42	0.0544667	0.00907157
0.44	0.006755	0.000883883		0.44	0.0272	0.00565685		0.44	0.0461	0.0202317		0.44	0.0634667	0.0111384
0.46	0.006645	0.0025668		0.46	0.02065	0.0013435		0.46	0.0387333	0.018921		0.46	0.0695333	0.0107547
0.48	0.00536	0.00195161		0.48	0.01725	0.0013435		0.48	0.0305667	0.0166007		0.48	0.0695	0.0059925
0.5	0.003955	0.000770746		0.5	0.0131	0.000848528		0.5	0.0240567	0.0140077		0.5	0.0681333	0.00160104
0.52	0.003605	0.00072832		0.52	0.0125	0.00127279		0.52	0.0173767	0.0118919		0.52	0.0626667	0.00647482
0.54	0.002695	0.000473762		0.54	0.010495	0.00184555		0.54	0.0131933	0.00931151		0.54	0.0559667	0.0105718
0.56	0.00244	0.00086267		0.56	0.008285	0.00140714		0.56	0.00942333	0.00765644		0.56	0.0487	0.0114503
0.58	0.00214	0.000438406		0.58	0.00725	0.00176777		0.58	0.00634667	0.0062102		0.58	0.0380667	0.0122712
0.6	0.00182	0.000240416		0.6	0.00643	0.00237588		0.6	0.00491667	0.00554936		0.6	0.0288333	0.0100371
0.62	0.0014	0.000141421		0.62	0.00641	0.0026163		0.62	0.003851	0.00445017		0.62	0.0216667	0.0074036
0.64	0.001325	0.000106066		0.64	0.004545	0.00143543		0.64	0.00344967	0.00354599		0.64	0.0166	0.00684617
0.66	0.001195	6.36396e-05		0.66	0.00299	0.000113137		0.66	0.00288367	0.00275272		0.66	0.0125133	0.00782964
0.68	0.0009065	8.13173e-05		0.68	0.00221	0.000240416		0.68	0.00279133	0.0025594		0.68	0.00945667	0.00771177
0.7	0.0008145	0.000318905		0.7	0.0009115	0.000351432		0.7	0.00225633	0.00190461		0.7	0.00728	0.00704009
0.72	0.0006335	0.000275065		0.72	0.000864	0.000114551		0.72	0.00206983	0.00177294		0.72	0.00571667	0.00541963
0.74	0.0004705	0.000161927		0.74	0.0005705	0.000150614		0.74	0.0016899	0.00149003		0.74	0.00485	0.00430522
0.76	0.00034715	0.000405667		0.76	0.0005575	0.000133643		0.76	0.00149853	0.00177826		0.76	0.00362533	0.00384731
0.78	0.000535	2.40416e-05		0.78	0.0005265	3.60624e-05		0.78	0.00145353	0.00211336		0.78	0.00331067	0.00324366
0.8	0.0002535	0.000358503		0.8	0.0007505	0.000649831		0.8	0.0013631	0.00211456		0.8	0.00305937	0.00273138
0.82	0.000163	0.000230517		0.82	0.0007335	0.000111016		0.82	0.000826667	0.00143183		0.82	0.0018234	0.00212383
0.84	0.000259	9.75807e-05		0.84	0.0002576	0.000260781		0.84	0.00038	0.000658179		0.84	0.00125547	0.00160733
0.86	0.000164	0.000231931		0.86	0.0004845	0.000173241		0.86	0.000223333	0.000386825		0.86	0.0010968	0.00142482
0.88	0.0002445	7.70746e-05		0.88	0.000251	0.00016122		0.88	9.06667e-05	0.000157039		0.88	0.0008147	0.00128736
0.9	0.0002995	0.000115258		0.9	0.0002145	0.000111016		0.9	2.17333e-05	3.76432e-05		0.9	0.000733713	0.00121806
0.92	0.0002354	0.000205909		0.92	8.645e-05	1.57685e-05		0.92	0	0		0.92	0.000676933	0.00111128
0.94	0.000497	0.000643467		0.94	0.0002764	0.000364301		0.94	2.29333e-06	3.97217e-06		0.94	0.000643867	0.00105332
0.96	0.00057	0.000806102		0.96	0	0		0.96	0	0		0.96	0.000613213	0.00105378
0.98	0.000143	0.000202233		0.98	0	0		0.98	0	0		0.98	0.000413333	0.000715914
1	0	0		1	0	0		1	2.29333e-06	3.97217e-06		1	0.000383333	0.000663953
1.02	0	0		1.02	0	0		1.02	0	0		1.02	0.000356667	0.000617765
1.04	0	0		1.04	0	0		1.04	0	0		1.04	0.000278467	0.00047334
1.06	0	0		1.06	0	0		1.06	0	0		1.06	0.000222667	0.00038567
1.08	0	0		1.08	0	0		1.08	0	0		1.08	0.000165333	0.000286366
1.1	0	0		1.1	0	0		1.1	0	0		1.1	0.000121	0.000209578
1.12	0	0		1.12	0	0		1.12	0	0		1.12	9.66667e-05	0.000167432
1.14	0	0		1.14	0	0		1.14	0	0		1.14	4.93e-05	6.80968e-05
1.16	0	0		1.16	0	0		1.16	0	0		1.16	3.93333e-05	6.81273e-05
1.18	0	0		1.18	0	0		1.18	0	0		1.18	2.12667e-05	3.68349e-05
1.2	0	0		1.2	0	0		1.2	0	0		1.2	0	0

## Sheet: Figure 2C,F
Figure 2C
	Traces %
Species	repeat 1	2	3	4	Average	stdev
CA, dynamic	30.1205	26.1261	17.4603	27.2727	25.2449	5.45465
CA, High FRET	17.4699	21.6216	20.6349	20.2797	20.0015	1.78069
CA, Low FRET	52.4096	52.2523	61.9048	52.4476	54.7536	4.76822
H3, dynamic	6.14035	4.54545	9.92908	6.87163	6.87163	2.25786
H3, High FRET	73.6842	80.303	71.6312	75.2061	75.2061	3.70021
H3, Low FRET	20.1754	15.1515	18.4397	17.9222	17.9222	2.08339
Figure 2F
	Traces %
Species	repeat 1	2	3		Average	stdev
CA, dynamic	14.9533	16.2281			15.5907	0.901419
CA, High FRET	54.2056	42.9825			48.594	7.93597
CA, Low FRET	30.8411	40.7895			35.8153	7.03455
H3, dynamic	5.71429	3	0		2.90476	2.85833
H3, High FRET	91.4286	85	84.2593		86.8959	3.9428
H3, Low FRET	2.85714	12	15.7407		10.1993	6.62787

## Sheet: Fig 3E
CENP-B binding to:
DNA with BBox			DNA without BBox
Time (s)	Counts (n)		Time (s)	Counts (n)
0	363		0	304
0.1	362		0.1	295
0.2	362		0.2	291
0.3	355		0.3	274
0.4	349		0.4	257
0.5	343		0.5	240
0.6	341		0.6	231
0.7	335		0.7	222
0.8	328		0.8	217
0.9	322		0.9	210
1	320		1	202
1.1	312		1.1	192
1.2	311		1.2	181
1.3	304		1.3	173
1.4	301		1.4	163
1.5	299		1.5	159
1.6	294		1.6	154
1.7	289		1.7	152
1.8	282		1.8	142
1.9	279		1.9	138
2	275		2	137
2.1	273		2.1	131
2.2	269		2.2	125
2.3	267		2.3	123
2.4	263		2.4	119
2.5	263		2.5	119
2.6	262		2.6	114
2.7	258		2.7	112
2.8	257		2.8	110
2.9	255		2.9	108
3	252		3	104
3.1	251		3.1	102
3.2	250		3.2	101
3.3	249		3.3	100
3.4	249		3.4	98
3.5	248		3.5	98
3.6	245		3.6	97
3.7	245		3.7	96
3.8	243		3.8	94
3.9	242		3.9	92
4	239		4	91
4.1	237		4.1	90
4.2	230		4.2	88
4.3	230		4.3	87
4.4	228		4.4	85
4.5	228		4.5	85
4.6	225		4.6	82
4.7	223		4.7	80
4.8	223		4.8	80
4.9	217		4.9	78
5	217		5	78
5.1	214		5.1	76
5.2	213		5.2	75
5.3	213		5.3	75
5.4	213		5.4	71
5.5	213		5.5	71
5.6	212		5.6	69
5.7	211		5.7	69
5.8	210		5.8	67
5.9	209		5.9	67
6	208		6	66
6.1	206		6.1	66
6.2	204		6.2	66
6.3	202		6.3	66
6.4	202		6.4	65
6.5	200		6.5	65
6.6	200		6.6	65
6.7	199		6.7	65
6.8	198		6.8	64
6.9	197		6.9	61
7	197		7	61
7.1	196		7.1	61
7.2	193		7.2	61
7.3	193		7.3	60
7.4	192		7.4	60
7.5	192		7.5	60
7.6	191		7.6	58
7.7	190		7.7	58
7.8	190		7.8	58
7.9	190		7.9	58
8	189		8	57
8.1	189		8.1	57
8.2	188		8.2	57
8.3	187		8.3	57
8.4	187		8.4	55
8.5	186		8.5	55
8.6	186		8.6	55
8.7	186		8.7	53
8.8	184		8.8	51
8.9	183		8.9	51
9	182		9	51
9.1	182		9.1	51
9.2	181		9.2	51
9.3	179		9.3	50
9.4	175		9.4	50
9.5	175		9.5	50
9.6	175		9.6	50
9.7	173		9.7	50
9.8	173		9.8	49
9.9	173		9.9	49
10	173		10	49
10.1	169		10.1	49
10.2	169		10.2	48
10.3	167		10.3	48
10.4	166		10.4	47
10.5	165		10.5	47
10.6	165		10.6	47
10.7	165		10.7	47
10.8	162		10.8	47
10.9	162		10.9	47
11	161		11	47
11.1	160		11.1	47
11.2	160		11.2	47
11.3	159		11.3	47
11.4	158		11.4	47
11.5	157		11.5	47
11.6	157		11.6	47
11.7	157		11.7	46
11.8	157		11.8	45
11.9	157		11.9	45
12	157		12	45
12.1	157		12.1	44
12.2	156		12.2	44
12.3	156		12.3	44
12.4	156		12.4	44
12.5	155		12.5	43
12.6	154		12.6	43
12.7	153		12.7	43
12.8	152		12.8	43
12.9	152		12.9	42
13	151		13	40
13.1	151		13.1	40
13.2	151		13.2	40
13.3	149		13.3	40
13.4	149		13.4	40
13.5	148		13.5	40
13.6	148		13.6	40
13.7	148		13.7	39
13.8	148		13.8	39
13.9	147		13.9	39
14	147		14	39
14.1	146		14.1	39
14.2	146		14.2	39
14.3	145		14.3	39
14.4	144		14.4	39
14.5	143		14.5	37
14.6	143		14.6	35
14.7	143		14.7	35
14.8	143		14.8	35
14.9	140		14.9	35
15	140		15	35
15.1	140		15.1	34
15.2	140		15.2	34
15.3	140		15.3	34
15.4	139		15.4	34
15.5	139		15.5	34
15.6	139		15.6	33
15.7	139		15.7	32
15.8	139		15.8	32
15.9	139		15.9	32
16	139		16	32
16.1	139		16.1	31
16.2	139		16.2	31
16.3	138		16.3	31
16.4	138		16.4	31
16.5	138		16.5	31
16.6	138		16.6	30
16.7	138		16.7	30
16.8	138		16.8	30
16.9	137		16.9	30
17	137		17	30
17.1	137		17.1	30
17.2	137		17.2	30
17.3	137		17.3	30
17.4	136		17.4	30
17.5	136		17.5	30
17.6	135		17.6	30
17.7	135		17.7	30
17.8	135		17.8	30
17.9	135		17.9	29
18	135		18	29
18.1	135		18.1	29
18.2	135		18.2	29
18.3	135		18.3	29
18.4	134		18.4	29
18.5	134		18.5	29
18.6	133		18.6	29
18.7	133		18.7	29
18.8	133		18.8	28
18.9	133		18.9	27
19	133		19	27
19.1	133		19.1	27
19.2	133		19.2	26
19.3	133		19.3	26
19.4	132		19.4	26
19.5	132		19.5	26
19.6	131		19.6	26
19.7	131		19.7	26
19.8	131		19.8	25
19.9	131		19.9	25
20	131		20	25
20.1	131		20.1	25
20.2	131		20.2	25
20.3	131		20.3	25
20.4	131		20.4	25
20.5	131		20.5	25
20.6	130		20.6	25
20.7	130		20.7	24
20.8	130		20.8	24
20.9	130		20.9	24
21	130		21	24
21.1	129		21.1	24
21.2	129		21.2	24
21.3	127		21.3	24
21.4	127		21.4	24
21.5	126		21.5	24
21.6	126		21.6	24
21.7	125		21.7	24
21.8	125		21.8	24
21.9	125		21.9	23
22	124		22	23
22.1	124		22.1	23
22.2	124		22.2	23
22.3	124		22.3	23
22.4	124		22.4	23
22.5	124		22.5	23
22.6	123		22.6	23
22.7	122		22.7	23
22.8	121		22.8	23
22.9	120		22.9	23
23	120		23	22
23.1	119		23.1	22
23.2	119		23.2	22
23.3	119		23.3	22
23.4	119		23.4	21
23.5	119		23.5	21
23.6	119		23.6	21
23.7	119		23.7	21
23.8	119		23.8	21
23.9	119		23.9	21
24	118		24	21
24.1	118		24.1	21
24.2	118		24.2	21
24.3	117		24.3	21
24.4	117		24.4	21
24.5	117		24.5	21
24.6	117		24.6	21
24.7	117		24.7	21
24.8	117		24.8	21
24.9	117		24.9	21
25	117		25	21
25.1	117		25.1	21
25.2	117		25.2	21
25.3	117		25.3	21
25.4	117		25.4	21
25.5	117		25.5	21
25.6	117		25.6	21
25.7	117		25.7	21
25.8	117		25.8	21
25.9	117		25.9	21
26	117		26	21
26.1	117		26.1	20
26.2	117		26.2	20
26.3	117		26.3	20
26.4	115		26.4	20
26.5	114		26.5	20
26.6	114		26.6	20
26.7	113		26.7	20
26.8	111		26.8	20
26.9	110		26.9	20
27	110		27	20
27.1	110		27.1	20
27.2	110		27.2	20
27.3	108		27.3	20
27.4	108		27.4	20
27.5	108		27.5	20
27.6	106		27.6	19
27.7	105		27.7	19
27.8	104		27.8	19
27.9	104		27.9	19
28	104		28	19
28.1	104		28.1	19
28.2	102		28.2	19
28.3	102		28.3	18
28.4	102		28.4	18
28.5	101		28.5	18
28.6	101		28.6	18
28.7	101		28.7	18
28.8	101		28.8	18
28.9	100		28.9	18
29	99		29	17
29.1	99		29.1	16
29.2	98		29.2	16
29.3	98		29.3	16
29.4	97		29.4	16
29.5	97		29.5	15
29.6	97		29.6	15
29.7	97		29.7	15
29.8	97		29.8	15
29.9	97		29.9	15
30	96		30	15
30.1	96		30.1	15
30.2	96		30.2	15
30.3	95		30.3	15
30.4	95		30.4	15
30.5	95		30.5	15
30.6	95		30.6	15
30.7	94		30.7	15
30.8	94		30.8	15
30.9	94		30.9	15
31	93		31	15
31.1	93		31.1	15
31.2	93		31.2	15
31.3	93		31.3	15
31.4	93		31.4	15
31.5	93		31.5	15
31.6	93		31.6	14
31.7	93		31.7	13
31.8	92		31.8	13
31.9	92		31.9	13
32	92		32	13
32.1	92		32.1	13
32.2	92		32.2	13
32.3	92		32.3	13
32.4	92		32.4	13
32.5	92		32.5	13
32.6	92		32.6	13
32.7	92		32.7	13
32.8	91		32.8	13
32.9	91		32.9	13
33	91		33	13
33.1	91		33.1	13
33.2	91		33.2	13
33.3	90		33.3	13
33.4	90		33.4	12
33.5	90		33.5	12
33.6	90		33.6	12
33.7	90		33.7	12
33.8	90		33.8	12
33.9	90		33.9	12
34	90		34	12
34.1	90		34.1	11
34.2	90		34.2	11
34.3	90		34.3	11
34.4	88		34.4	11
34.5	88		34.5	11
34.6	88		34.6	11
34.7	88		34.7	11
34.8	88		34.8	11
34.9	88		34.9	11
35	88		35	11
35.1	88		35.1	11
35.2	88		35.2	11
35.3	88		35.3	11
35.4	88		35.4	11
35.5	88		35.5	11
35.6	88		35.6	11
35.7	88		35.7	11
35.8	88		35.8	11
35.9	88		35.9	11
36	88		36	11
36.1	88		36.1	11
36.2	88		36.2	11
36.3	88		36.3	10
36.4	88		36.4	10
36.5	88		36.5	10
36.6	88		36.6	10
36.7	87		36.7	10
36.8	87		36.8	10
36.9	87		36.9	10
37	87		37	10
37.1	87		37.1	9
37.2	87		37.2	9
37.3	87		37.3	9
37.4	87		37.4	9
37.5	87		37.5	9
37.6	87		37.6	9
37.7	87		37.7	9
37.8	87		37.8	9
37.9	87		37.9	9
38	87		38	9
38.1	87		38.1	9
38.2	87		38.2	9
38.3	87		38.3	9
38.4	87		38.4	9
38.5	87		38.5	9
38.6	87		38.6	9
38.7	87		38.7	9
38.8	87		38.8	9
38.9	87		38.9	9
39	87		39	9
39.1	87		39.1	9
39.2	87		39.2	9
39.3	87		39.3	9
39.4	87		39.4	9
39.5	87		39.5	8
39.6	87		39.6	8
39.7	87		39.7	8
39.8	87		39.8	8
39.9	87		39.9	8
40	87		40	8
40.1	87		40.1	8
40.2	87		40.2	8
40.3	87		40.3	8
40.4	87		40.4	8
40.5	86		40.5	8
40.6	84		40.6	8
40.7	84		40.7	8
40.8	84		40.8	8
40.9	84		40.9	8
41	84		41	8
41.1	84		41.1	8
41.2	84		41.2	8
41.3	84		41.3	8
41.4	84		41.4	8
41.5	84		41.5	7
41.6	84		41.6	7
41.7	84		41.7	7
41.8	83		41.8	7
41.9	82		41.9	7
42	82		42	7
42.1	81		42.1	7
42.2	81		42.2	7
42.3	81		42.3	7
42.4	80		42.4	7
42.5	80		42.5	7
42.6	80		42.6	7
42.7	80		42.7	7
42.8	80		42.8	7
42.9	80		42.9	7
43	80		43	7
43.1	80		43.1	7
43.2	80		43.2	7
43.3	80		43.3	7
43.4	80		43.4	7
43.5	80		43.5	7
43.6	80		43.6	7
43.7	80		43.7	7
43.8	80		43.8	7
43.9	80		43.9	7
44	80		44	7
44.1	80		44.1	7
44.2	79		44.2	7
44.3	79		44.3	7
44.4	79		44.4	7
44.5	79		44.5	7
44.6	79		44.6	7
44.7	79		44.7	7
44.8	79		44.8	7
44.9	79		44.9	7
45	79		45	7
45.1	79		45.1	7
45.2	79		45.2	7
45.3	79		45.3	7
45.4	79		45.4	7
45.5	79		45.5	7
45.6	79		45.6	7
45.7	79		45.7	7
45.8	77		45.8	7
45.9	77		45.9	7
46	77		46	7
46.1	76		46.1	7
46.2	75		46.2	7
46.3	75		46.3	7
46.4	74		46.4	7
46.5	74		46.5	7
46.6	74		46.6	7
46.7	74		46.7	7
46.8	74		46.8	7
46.9	74		46.9	7
47	74		47	7
47.1	74		47.1	7
47.2	74		47.2	7
47.3	74		47.3	7
47.4	74		47.4	7
47.5	74		47.5	7
47.6	74		47.6	7
47.7	74		47.7	7
47.8	74		47.8	7
47.9	74		47.9	7
48	74		48	7
48.1	74		48.1	7
48.2	74		48.2	7
48.3	74		48.3	7
48.4	74		48.4	7
48.5	74		48.5	7
48.6	74		48.6	7
48.7	74		48.7	7
48.8	74		48.8	7
48.9	74		48.9	7
49	73		49	7
49.1	73		49.1	7
49.2	73		49.2	7
49.3	71		49.3	7
49.4	71		49.4	7
49.5	71		49.5	7
49.6	71		49.6	7
49.7	71		49.7	7
49.8	71		49.8	7
49.9	71		49.9	7
50	71		50	7
50.1	71		50.1	7
50.2	70		50.2	7
50.3	70		50.3	7
50.4	70		50.4	7
50.5	69		50.5	7
50.6	68		50.6	7
50.7	68		50.7	7
50.8	67		50.8	7
50.9	67		50.9	7
51	67		51	7
51.1	67		51.1	7
51.2	67		51.2	7
51.3	67		51.3	7
51.4	67		51.4	7
51.5	67		51.5	7
51.6	67		51.6	7
51.7	66		51.7	7
51.8	65		51.8	7
51.9	65		51.9	7
52	65		52	7
52.1	65		52.1	7
52.2	64		52.2	7
52.3	64		52.3	7
52.4	64		52.4	7
52.5	64		52.5	7
52.6	64		52.6	7
52.7	64		52.7	7
52.8	64		52.8	7
52.9	64		52.9	7
53	64		53	7
53.1	64		53.1	7
53.2	64		53.2	7
53.3	64		53.3	7
53.4	64		53.4	7
53.5	64		53.5	6
53.6	64		53.6	6
53.7	63		53.7	6
53.8	63		53.8	6
53.9	63		53.9	6
54	62		54	6
54.1	62		54.1	6
54.2	62		54.2	6
54.3	62		54.3	6
54.4	62		54.4	6
54.5	62		54.5	6
54.6	62		54.6	6
54.7	62		54.7	6
54.8	62		54.8	6
54.9	62		54.9	6
55	62		55	6
55.1	62		55.1	6
55.2	62		55.2	6
55.3	62		55.3	6
55.4	62		55.4	6
55.5	62		55.5	6
55.6	62		55.6	6
55.7	62		55.7	6
55.8	62		55.8	6
55.9	62		55.9	6
56	62		56	6
56.1	62		56.1	6
56.2	62		56.2	6
56.3	61		56.3	6
56.4	60		56.4	6
56.5	60		56.5	6
56.6	60		56.6	6
56.7	59		56.7	6
56.8	59		56.8	6
56.9	59		56.9	6
57	59		57	6
57.1	59		57.1	6
57.2	59		57.2	6
57.3	59		57.3	6
57.4	59		57.4	6
57.5	59		57.5	6
57.6	59		57.6	6
57.7	59		57.7	6
57.8	59		57.8	6
57.9	59		57.9	6
58	59		58	6
58.1	59		58.1	6
58.2	59		58.2	6
58.3	59		58.3	5
58.4	59		58.4	5
58.5	59		58.5	5
58.6	59		58.6	5
58.7	59		58.7	5
58.8	59		58.8	5
58.9	59		58.9	5
59	58		59	5
59.1	58		59.1	5
59.2	58		59.2	5
59.3	58		59.3	5
59.4	58		59.4	5
59.5	58		59.5	5
59.6	58		59.6	5
59.7	58		59.7	5
59.8	58		59.8	5
59.9	58		59.9	5
60	58		60	5
60.1	57		60.1	5
60.2	57		60.2	5
60.3	57		60.3	5
60.4	57		60.4	5
60.5	57		60.5	5
60.6	57		60.6	5
60.7	57		60.7	5
60.8	57		60.8	5
60.9	57		60.9	5
61	57		61	5
61.1	56		61.1	5
61.2	56		61.2	5
61.3	56		61.3	5
61.4	56		61.4	5
61.5	56		61.5	5
61.6	56		61.6	5
61.7	56		61.7	5
61.8	56		61.8	5
61.9	55		61.9	5
62	55		62	5
62.1	55		62.1	5
62.2	55		62.2	5
62.3	55		62.3	5
62.4	55		62.4	5
62.5	55		62.5	5
62.6	55		62.6	5
62.7	55		62.7	5
62.8	55		62.8	5
62.9	55		62.9	5
63	54		63	5
63.1	53		63.1	5
63.2	53		63.2	5
63.3	53		63.3	5
63.4	53		63.4	5
63.5	53		63.5	5
63.6	53		63.6	5
63.7	53		63.7	5
63.8	53		63.8	5
63.9	53		63.9	5
64	53		64	4
64.1	52		64.1	4
64.2	52		64.2	4
64.3	52		64.3	4
64.4	52		64.4	4
64.5	52		64.5	4
64.6	52		64.6	4
64.7	52		64.7	4
64.8	52		64.8	4
64.9	52		64.9	4
65	52		65	4
65.1	52		65.1	4
65.2	52		65.2	4
65.3	52		65.3	4
65.4	52		65.4	4
65.5	52		65.5	4
65.6	52		65.6	4
65.7	52		65.7	4
65.8	52		65.8	4
65.9	52		65.9	4
66	52		66	4
66.1	52		66.1	4
66.2	52		66.2	4
66.3	52		66.3	4
66.4	51		66.4	4
66.5	51		66.5	4
66.6	51		66.6	4
66.7	51		66.7	4
66.8	51		66.8	4
66.9	51		66.9	4
67	51		67	4
67.1	51		67.1	4
67.2	50		67.2	4
67.3	50		67.3	4
67.4	50		67.4	4
67.5	50		67.5	4
67.6	50		67.6	4
67.7	50		67.7	4
67.8	50		67.8	4
67.9	50		67.9	4
68	50		68	3
68.1	50		68.1	3
68.2	50		68.2	3
68.3	50		68.3	3
68.4	50		68.4	3
68.5	50		68.5	3
68.6	50		68.6	3
68.7	50		68.7	3
68.8	50		68.8	3
68.9	50		68.9	3
69	50		69	3
69.1	50		69.1	3
69.2	50		69.2	2
69.3	50		69.3	2
69.4	50		69.4	1
69.5	50		69.5	1
69.6	50		69.6	1
69.7	50		69.7	1
69.8	50		69.8	1
69.9	50		69.9	1
70	50		70	1
70.1	50		70.1	1
70.2	50		70.2	1
70.3	50		70.3	1
70.4	50		70.4	1
70.5	50		70.5	1
70.6	50		70.6	1
70.7	50		70.7	1
70.8	50		70.8	1
70.9	49		70.9	1
71	49		71	1
71.1	49		71.1	1
71.2	49		71.2	1
71.3	49		71.3	1
71.4	49		71.4	1
71.5	49		71.5	1
71.6	49		71.6	1
71.7	49		71.7	1
71.8	49		71.8	1
71.9	49		71.9	1
72	49		72	1
72.1	49		72.1	1
72.2	49		72.2	1
72.3	49		72.3	1
72.4	49		72.4	1
72.5	49		72.5	1
72.6	49		72.6	1
72.7	49		72.7	1
72.8	49		72.8	1
72.9	49		72.9	1
73	49		73	1
73.1	49		73.1	1
73.2	49		73.2	1
73.3	49		73.3	1
73.4	49		73.4	1
73.5	49		73.5	1
73.6	49		73.6	1
73.7	49		73.7	1
73.8	49		73.8	1
73.9	49		73.9	1
74	49		74	1
74.1	49		74.1	1
74.2	49		74.2	1
74.3	49		74.3	1
74.4	49		74.4	1
74.5	49		74.5	1
74.6	49		74.6	1
74.7	49		74.7	1
74.8	49		74.8	1
74.9	49		74.9	1
75	49		75	1
75.1	49		75.1	1
75.2	49		75.2	1
75.3	49		75.3	1
75.4	49		75.4	1
75.5	49		75.5	1
75.6	49		75.6	1
75.7	49		75.7	1
75.8	49		75.8	1
75.9	49		75.9	1
76	49		76	1
76.1	49		76.1	1
76.2	49		76.2	1
76.3	49		76.3	1
76.4	49		76.4	1
76.5	49		76.5	1
76.6	49		76.6	1
76.7	49		76.7	1
76.8	49		76.8	1
76.9	49		76.9	1
77	49		77	1
77.1	49		77.1	1
77.2	49		77.2	1
77.3	49		77.3	1
77.4	49		77.4	1
77.5	49		77.5	1
77.6	49		77.6	1
77.7	49		77.7	1
77.8	49		77.8	1
77.9	48		77.9	1
78	48		78	1
78.1	48		78.1	1
78.2	48		78.2	1
78.3	48		78.3	1
78.4	48		78.4	1
78.5	48		78.5	1
78.6	48		78.6	1
78.7	48		78.7	1
78.8	48		78.8	1
78.9	48		78.9	1
79	48		79	1
79.1	48		79.1	1
79.2	48		79.2	1
79.3	48		79.3	1
79.4	48		79.4	1
79.5	48		79.5	1
79.6	48		79.6	1
79.7	48		79.7	1
79.8	48		79.8	1
79.9	48		79.9	1
80	48		80	1
80.1	48		80.1	1
80.2	48		80.2	1
80.3	48		80.3	1
80.4	48		80.4	1
80.5	48		80.5	1
80.6	48		80.6	1
80.7	48		80.7	1
80.8	48		80.8	1
80.9	48		80.9	1
81	48		81	1
81.1	47		81.1	1
81.2	47		81.2	1
81.3	47		81.3	1
81.4	47		81.4	1
81.5	47		81.5	1
81.6	47		81.6	1
81.7	47		81.7	1
81.8	47		81.8	1
81.9	47		81.9	1
82	47		82	1
82.1	47		82.1	1
82.2	47		82.2	1
82.3	47		82.3	1
82.4	47		82.4	1
82.5	47		82.5	1
82.6	47		82.6	1
82.7	47		82.7	1
82.8	47		82.8	1
82.9	47		82.9	1
83	47		83	1
83.1	47		83.1	1
83.2	47		83.2	1
83.3	47		83.3	1
83.4	47		83.4	1
83.5	47		83.5	1
83.6	47		83.6	1
83.7	47		83.7	1
83.8	46		83.8	1
83.9	46		83.9	1
84	46		84	1
84.1	46		84.1	1
84.2	46		84.2	1
84.3	46		84.3	1
84.4	46		84.4	1
84.5	46		84.5	1
84.6	46		84.6	1
84.7	46		84.7	1
84.8	46		84.8	1
84.9	46		84.9	1
85	46		85	1
85.1	46		85.1	1
85.2	46		85.2	1
85.3	46		85.3	1
85.4	46		85.4	1
85.5	46		85.5	1
85.6	46		85.6	1
85.7	46		85.7	1
85.8	46		85.8	1
85.9	46		85.9	1
86	46		86	1
86.1	46		86.1	1
86.2	46		86.2	1
86.3	46		86.3	1
86.4	46		86.4	1
86.5	46		86.5	1
86.6	46		86.6	1
86.7	46		86.7	1
86.8	46		86.8	1
86.9	46		86.9	1
87	46		87	1
87.1	46		87.1	1
87.2	46		87.2	1
87.3	45		87.3	1
87.4	45		87.4	1
87.5	45		87.5	1
87.6	45		87.6	1
87.7	45		87.7	1
87.8	45		87.8	1
87.9	45		87.9	1
88	44		88	1
88.1	43		88.1	1
88.2	43		88.2	1
88.3	43		88.3	1
88.4	43		88.4	1
88.5	43		88.5	1
88.6	43		88.6	1
88.7	43		88.7	1
88.8	43		88.8	1
88.9	43		88.9	1
89	43		89	1
89.1	42		89.1	1
89.2	42		89.2	1
89.3	42		89.3	1
89.4	42		89.4	1
89.5	42		89.5	1
89.6	42		89.6	1
89.7	42		89.7	0
89.8	42		89.8
89.9	42		89.9
90	42		90
90.1	42		90.1
90.2	42		90.2
90.3	42		90.3
90.4	42		90.4
90.5	42		90.5
90.6	42		90.6
90.7	42		90.7
90.8	42		90.8
90.9	42		90.9
91	42		91
91.1	42		91.1
91.2	42		91.2
91.3	42		91.3
91.4	42		91.4
91.5	42		91.5
91.6	42		91.6
91.7	42		91.7
91.8	42		91.8
91.9	42		91.9
92	42		92
92.1	42		92.1
92.2	42		92.2
92.3	42		92.3
92.4	42		92.4
92.5	42		92.5
92.6	42		92.6
92.7	42		92.7
92.8	42		92.8
92.9	42		92.9
93	42		93
93.1	42		93.1
93.2	42		93.2
93.3	42		93.3
93.4	42		93.4
93.5	41		93.5
93.6	41		93.6
93.7	41		93.7
93.8	41		93.8
93.9	41		93.9
94	41		94
94.1	41		94.1
94.2	41		94.2
94.3	41		94.3
94.4	41		94.4
94.5	41		94.5
94.6	41		94.6
94.7	41		94.7
94.8	41		94.8
94.9	41		94.9
95	41		95
95.1	41		95.1
95.2	41		95.2
95.3	41		95.3
95.4	41		95.4
95.5	41		95.5
95.6	41		95.6
95.7	41		95.7
95.8	41		95.8
95.9	41		95.9
96	41		96
96.1	40		96.1
96.2	40		96.2
96.3	40		96.3
96.4	40		96.4
96.5	40		96.5
96.6	40		96.6
96.7	40		96.7
96.8	40		96.8
96.9	39		96.9
97	39		97
97.1	39		97.1
97.2	39		97.2
97.3	39		97.3
97.4	39		97.4
97.5	39		97.5
97.6	39		97.6
97.7	39		97.7
97.8	39		97.8
97.9	39		97.9
98	39		98
98.1	39		98.1
98.2	39		98.2
98.3	39		98.3
98.4	39		98.4
98.5	39		98.5
98.6	39		98.6
98.7	39		98.7
98.8	39		98.8
98.9	39		98.9
99	39		99
99.1	39		99.1
99.2	39		99.2
99.3	39		99.3
99.4	39		99.4
99.5	39		99.5
99.6	39		99.6
99.7	38		99.7
99.8	38		99.8
99.9	38		99.9
100	37		100
100	37		100
100	37		100
100	37		100
100	37		100
101	37		101
101	37		101
101	37		101
101	37		101
101	37		101
101	37		101
101	37		101
101	37		101
101	37		101
101	36		101
102	36		102
102	35		102
102	35		102
102	35		102
102	35		102
102	35		102
102	35		102
102	35		102
102	35		102
102	35		102
103	35		103
103	35		103
103	35		103
103	35		103
103	34		103
103	34		103
103	34		103
103	34		103
103	34		103
103	34		103
104	34		104
104	33		104
104	33		104
104	32		104
104	32		104
104	32		104
104	31		104
104	31		104
104	31		104
104	31		104
105	31		105
105	31		105
105	31		105
105	31		105
105	31		105
105	31		105
105	31		105
105	31		105
105	31		105
105	31		105
106	31		106
106	31		106
106	31		106
106	31		106
106	31		106
106	31		106
106	31		106
106	31		106
106	31		106
106	31		106
107	31		107
107	30		107
107	30		107
107	30		107
107	30		107
107	30		107
107	30		107
107	30		107
107	30		107
107	30		107
108	30		108
108	30		108
108	30		108
108	30		108
108	30		108
108	30		108
108	30		108
108	30		108
108	30		108
108	30		108
109	30		109
109	30		109
109	30		109
109	30		109
109	30		109
109	30		109
109	30		109
109	30		109
109	30		109
109	30		109
110	30		110
110	30		110
110	30		110
110	30		110
110	30		110
110	30		110
110	30		110
110	30		110
110	30		110
110	30		110
111	30		111
111	30		111
111	30		111
111	30		111
111	30		111
111	30		111
111	30		111
111	30		111
111	30		111
111	30		111
112	30		112
112	30		112
112	30		112
112	29		112
112	29		112
112	29		112
112	29		112
112	29		112
112	29		112
112	29		112
113	29		113
113	29		113
113	29		113
113	29		113
113	29		113
113	29		113
113	29		113
113	29		113
113	29		113
113	29		113
114	29		114
114	29		114
114	29		114
114	29		114
114	29		114
114	29		114
114	29		114
114	29		114
114	29		114
114	29		114
115	29		115
115	29		115
115	29		115
115	29		115
115	29		115
115	29		115
115	29		115
115	29		115
115	29		115
115	29		115
116	29		116
116	29		116
116	29		116
116	29		116
116	29		116
116	29		116
116	29		116
116	29		116
116	29		116
116	29		116
117	29		117
117	28		117
117	28		117
117	28		117
117	28		117
117	28		117
117	28		117
117	28		117
117	28		117
117	28		117
118	28		118
118	28		118
118	28		118
118	28		118
118	28		118
118	28		118
118	28		118
118	28		118
118	28		118
118	28		118
119	28		119
119	28		119
119	28		119
119	28		119
119	28		119
119	28		119
119	28		119
119	28		119
119	28		119
119	27		119
120	27		120
120	27		120
120	27		120
120	27		120
120	27		120
120	27		120
120	27		120
120	27		120
120	27		120
120	27		120
121	27		121
121	27		121
121	27		121
121	27		121
121	27		121
121	27		121
121	27		121
121	27		121
121	27		121
121	27		121
122	27		122
122	27		122
122	27		122
122	27		122
122	27		122
122	27		122
122	27		122
122	27		122
122	27		122
122	27		122
123	27		123
123	27		123
123	27		123
123	27		123
123	27		123
123	27		123
123	27		123
123	27		123
123	27		123
123	27		123
124	27		124
124	27		124
124	27		124
124	27		124
124	27		124
124	27		124
124	27		124
124	27		124
124	27		124
124	27		124
125	27		125
125	27		125
125	27		125
125	27		125
125	27		125
125	27		125
125	27		125
125	27		125
125	27		125
125	27		125
126	27		126
126	27		126
126	27		126
126	27		126
126	27		126
126	27		126
126	27		126
126	27		126
126	27		126
126	27		126
127	27		127
127	27		127
127	27		127
127	27		127
127	27		127
127	27		127
127	27		127
127	27		127
127	27		127
127	27		127
128	27		128
128	27		128
128	27		128
128	27		128
128	27		128
128	27		128
128	27		128
128	27		128
128	27		128
128	27		128
129	27		129
129	27		129
129	27		129
129	27		129
129	27		129
129	27		129
129	27		129
129	27		129
129	27		129
129	27		129
130	27		130
130	27		130
130	27		130
130	27		130
130	27		130
130	27		130
130	27		130
130	27		130
130	27		130
130	27		130
131	27		131
131	27		131
131	27		131
131	27		131
131	27		131
131	27		131
131	27		131
131	27		131
131	27		131
131	27		131
132	27		132
132	27		132
132	26		132
132	26		132
132	26		132
132	26		132
132	26		132
132	26		132
132	26		132
132	26		132
133	26		133
133	26		133
133	26		133
133	26		133
133	26		133
133	26		133
133	26		133
133	25		133
133	25		133
133	25		133
134	25		134
134	25		134
134	25		134
134	25		134
134	25		134
134	25		134
134	25		134
134	25		134
134	25		134
134	25		134
135	25		135
135	25		135
135	25		135
135	24		135
135	24		135
135	24		135
135	24		135
135	24		135
135	24		135
135	24		135
136	24		136
136	24		136
136	24		136
136	24		136
136	24		136
136	24		136
136	24		136
136	24		136
136	24		136
136	23		136
137	23		137
137	23		137
137	23		137
137	23		137
137	23		137
137	23		137
137	23		137
137	23		137
137	23		137
137	23		137
138	23		138
138	23		138
138	23		138
138	23		138
138	23		138
138	22		138
138	22		138
138	22		138
138	22		138
138	22		138
139	22		139
139	22		139
139	22		139
139	22		139
139	22		139
139	22		139
139	22		139
139	22		139
139	22		139
139	22		139
140	22		140
140	22		140
140	22		140
140	22		140
140	22		140
140	22		140
140	22		140
140	22		140
140	22		140
140	22		140
141	22		141
141	22		141
141	22		141
141	22		141
141	22		141
141	22		141
141	22		141
141	22		141
141	22		141
141	22		141
142	22		142
142	22		142
142	22		142
142	22		142
142	22		142
142	22		142
142	22		142
142	22		142
142	22		142
142	22		142
143	22		143
143	22		143
143	22		143
143	22		143
143	22		143
143	22		143
143	22		143
143	22		143
143	22		143
143	22		143
144	22		144
144	22		144
144	22		144
144	22		144
144	22		144
144	22		144
144	22		144
144	21		144
144	21		144
144	21		144
145	21		145
145	21		145
145	21		145
145	21		145
145	21		145
145	21		145
145	21		145
145	21		145
145	21		145
145	21		145
146	21		146
146	21		146
146	21		146
146	21		146
146	19		146
146	19		146
146	19		146
146	18		146
146	18		146
146	18		146
147	18		147
147	18		147
147	18		147
147	18		147
147	18		147
147	18		147
147	18		147
147	18		147
147	18		147
147	18		147
148	18		148
148	18		148
148	18		148
148	18		148
148	18		148
148	18		148
148	18		148
148	18		148
148	18		148
148	18		148
149	18		149
149	18		149
149	18		149
149	18		149
149	18		149
149	18		149
149	18		149
149	18		149
149	18		149
149	18		149
150	18		150
150	18		150
150	18		150
150	18		150
150	18		150
150	18		150
150	18		150
150	18		150
150	18		150
150	18		150
151	18		151
151	18		151
151	18		151
151	18		151
151	18		151
151	18		151
151	18		151
151	18		151
151	18		151
151	18		151
152	18		152
152	18		152
152	18		152
152	18		152
152	18		152
152	18		152
152	18		152
152	18		152
152	18		152
152	18		152
153	17		153
153	17		153
153	17		153
153	17		153
153	17		153
153	17		153
153	17		153
153	17		153
153	17		153
153	17		153
154	17		154
154	17		154
154	17		154
154	17		154
154	17		154
154	17		154
154	17		154
154	17		154
154	17		154
154	17		154
155	17		155
155	17		155
155	17		155
155	17		155
155	17		155
155	17		155
155	17		155
155	17		155
155	17		155
155	17		155
156	17		156
156	17		156
156	17		156
156	17		156
156	17		156
156	17		156
156	17		156
156	17		156
156	17		156
156	17		156
157	17		157
157	17		157
157	17		157
157	17		157
157	17		157
157	17		157
157	17		157
157	17		157
157	17		157
157	17		157
158	17		158
158	17		158
158	17		158
158	17		158
158	17		158
158	17		158
158	17		158
158	17		158
158	17		158
158	17		158
159	17		159
159	17		159
159	17		159
159	17		159
159	17		159
159	17		159
159	17		159
159	17		159
159	17		159
159	17		159
160	17		160
160	17		160
160	16		160
160	16		160
160	16		160
160	16		160
160	16		160
160	16		160
160	16		160
160	16		160
161	16		161
161	16		161
161	16		161
161	16		161
161	16		161
161	16		161
161	16		161
161	16		161
161	16		161
161	16		161
162	16		162
162	16		162
162	16		162
162	16		162
162	16		162
162	16		162
162	16		162
162	16		162
162	16		162
162	16		162
163	16		163
163	16		163
163	16		163
163	16		163
163	16		163
163	16		163
163	16		163
163	16		163
163	16		163
163	16		163
164	16		164
164	16		164
164	16		164
164	16		164
164	16		164
164	16		164
164	16		164
164	16		164
164	16		164
164	16		164
165	16		165
165	16		165
165	16		165
165	16		165
165	16		165
165	16		165
165	16		165
165	16		165
165	16		165
165	16		165
166	16		166
166	16		166
166	16		166
166	16		166
166	16		166
166	16		166
166	16		166
166	16		166
166	16		166
166	16		166
167	16		167
167	16		167
167	16		167
167	16		167
167	16		167
167	16		167
167	16		167
167	16		167
167	16		167
167	16		167
168	16		168
168	16		168
168	16		168
168	16		168
168	16		168
168	16		168
168	16		168
168	16		168
168	16		168
168	16		168
169	16		169
169	16		169
169	16		169
169	16		169
169	16		169
169	16		169
169	16		169
169	16		169
169	16		169
169	16		169
170	16		170
170	16		170
170	16		170
170	16		170
170	16		170
170	16		170
170	16		170
170	16		170
170	16		170
170	16		170
171	16		171
171	16		171
171	16		171
171	16		171
171	16		171
171	16		171
171	16		171
171	16		171
171	16		171
171	16		171
172	16		172
172	16		172
172	16		172
172	16		172
172	16		172
172	16		172
172	16		172
172	16		172
172	16		172
172	16		172
173	16		173
173	16		173
173	16		173
173	16		173
173	16		173
173	15		173
173	15		173
173	14		173
173	14		173
173	14		173
174	13		174
174	13		174
174	13		174
174	13		174
174	13		174
174	13		174
174	13		174
174	13		174
174	13		174
174	13		174
175	13		175
175	13		175
175	13		175
175	13		175
175	13		175
175	13		175
175	13		175
175	13		175
175	13		175
175	13		175
176	13		176
176	13		176
176	13		176
176	13		176
176	13		176
176	13		176
176	13		176
176	13		176
176	13		176
176	13		176
177	13		177
177	13		177
177	13		177
177	13		177
177	12		177
177	12		177
177	12		177
177	12		177
177	12		177
177	12		177
178	12		178
178	12		178
178	12		178
178	12		178
178	12		178
178	12		178
178	12		178
178	12		178
178	12		178
178	12		178
179	12		179
179	12		179
179	12		179
179	12		179
179	12		179
179	12		179
179	12		179
179	12		179
179	12		179
179	12		179
180	12		180
180	12		180
180	12		180
180	12		180
180	12		180
180	12		180
180	12		180
180	12		180
180	12		180
180	12		180
181	12		181
181	12		181
181	12		181
181	12		181
181	12		181
181	12		181
181	12		181
181	12		181
181	12		181
181	12		181
182	12		182
182	12		182
182	12		182
182	12		182
182	12		182
182	12		182
182	12		182
182	12		182
182	12		182
182	12		182
183	12		183
183	12		183
183	12		183
183	12		183
183	12		183
183	12		183
183	12		183
183	12		183
183	12		183
183	12		183
184	12		184
184	12		184
184	12		184
184	12		184
184	12		184
184	12		184
184	12		184
184	12		184
184	12		184
184	12		184
185	12		185
185	12		185
185	12		185
185	12		185
185	12		185
185	12		185
185	12		185
185	12		185
185	12		185
185	12		185
186	12		186
186	12		186
186	12		186
186	12		186
186	12		186
186	12		186
186	12		186
186	12		186
186	12		186
186	12		186
187	12		187
187	12		187
187	12		187
187	12		187
187	12		187
187	12		187
187	12		187
187	12		187
187	12		187
187	12		187
188	12		188
188	12		188
188	12		188
188	12		188
188	12		188
188	12		188
188	12		188
188	12		188
188	12		188
188	12		188
189	12		189
189	12		189
189	11		189
189	11		189
189	11		189
189	11		189
189	11		189
189	11		189
189	11		189
189	11		189
190	11		190
190	11		190
190	11		190
190	11		190
190	11		190
190	11		190
190	11		190
190	11		190
190	11		190
190	11		190
191	11		191
191	11		191
191	11		191
191	11		191
191	11		191
191	11		191
191	11		191
191	11		191
191	11		191
191	11		191
192	11		192
192	11		192
192	11		192
192	11		192
192	11		192
192	11		192
192	11		192
192	11		192
192	11		192
192	11		192
193	11		193
193	11		193
193	11		193
193	11		193
193	11		193
193	11		193
193	11		193
193	11		193
193	11		193
193	11		193
194	11		194
194	11		194
194	11		194
194	11		194
194	11		194
194	11		194
194	11		194
194	11		194
194	11		194
194	11		194
195	11		195
195	10		195
195	10		195
195	10		195
195	10		195
195	10		195
195	10		195
195	10		195
195	10		195
195	10		195
196	10		196
196	9		196
196	9		196
196	9		196
196	9		196
196	9		196
196	9		196
196	9		196
196	9		196
196	9		196
197	9		197
197	9		197
197	9		197
197	9		197
197	9		197
197	9		197
197	9		197
197	9		197
197	9		197
197	9		197
198	9		198
198	9		198
198	9		198
198	9		198
198	9		198
198	9		198
198	9		198
198	9		198
198	9		198
198	9		198
199	9		199
199	9		199
199	8		199
199	8		199
199	8		199
199	8		199
199	8		199
199	8		199
199	8		199
199	8		199
200	8		200
200	8		200
[truncated: 1,270 more rows]

## Sheet: Figure 3F,I
Figure 3F - Dissociation time constants (toff,1 and toff,2) of CENP‐B to DNA
	dwell times (s)
Species	repeat 1	2	3	4	Average	stdev
601 toff1	1.16	2.5	1.614	1.447	1.68025	0.577767
601 toff2	19.62	28.95	14.92	20.1	20.8975	5.85495
601 B-Box toff1	8.822	5.426	7.03	6.483	6.94025	1.42022
601 B-Box toff2	55.32	48.49	73.29	69.96	61.765	11.8004
Figure 3I - Dissociation time constants of CENP‐B to indicated nucleosomes
	dwell times (s)
Species	repeat 1	2			Average	stdev
MN H3 601 toff1	2.883	4.025			3.454	0.807516
MN H3 601 toff2	15.94	14.52			15.23	1.00409
MN H3 601 B-Box toff1	5.255	8.491			6.873	2.2882
MN H3 601 B-Box toff2	51.21	45.58			48.395	3.98101
MN CA 601 B-Box toff1	5.343	8.265			6.804	2.06617
MN CA 601 B-Box toff2	45.36	55.06			50.21	6.85894

## Sheet: Figure 3H
CENP-B binding to:
H3 MN without BBox			H3 MN with BBox			CA MN with BBox
Time (s)	Counts (n)		Time (s)	Counts (n)		Time (s)	Counts (n)
0	696		0	840		0	438
0.1	695		0.1	839		0.1	431
0.2	694		0.2	838		0.2	419
0.3	684		0.3	825		0.3	408
0.4	670		0.4	819		0.4	399
0.5	650		0.5	799		0.5	390
0.6	630		0.6	784		0.6	387
0.7	607		0.7	769		0.7	381
0.8	583		0.8	758		0.8	369
0.9	583		0.9	745		0.9	369
1	569		1	730		1	365
1.1	554		1.1	707		1.1	360
1.2	529		1.2	691		1.2	343
1.3	529		1.3	676		1.3	343
1.4	508		1.4	663		1.4	338
1.5	508		1.5	647		1.5	334
1.6	502		1.6	641		1.6	329
1.7	484		1.7	630		1.7	313
1.8	484		1.8	618		1.8	313
1.9	472		1.9	604		1.9	308
2	453		2	596		2	306
2.1	453		2.1	591		2.1	299
2.2	448		2.2	585		2.2	296
2.3	446		2.3	578		2.3	293
2.4	442		2.4	574		2.4	290
2.5	434		2.5	568		2.5	285
2.6	434		2.6	561		2.6	285
2.7	433		2.7	556		2.7	279
2.8	428		2.8	545		2.8	277
2.9	419		2.9	537		2.9	277
3	410		3	526		3	272
3.1	410		3.1	520		3.1	272
3.2	403		3.2	516		3.2	271
3.3	401		3.3	511		3.3	268
3.4	394		3.4	507		3.4	266
3.5	388		3.5	502		3.5	264
3.6	383		3.6	496		3.6	264
3.7	383		3.7	489		3.7	261
3.8	380		3.8	484		3.8	259
3.9	372		3.9	482		3.9	258
4	369		4	477		4	258
4.1	357		4.1	467		4.1	255
4.2	357		4.2	462		4.2	253
4.3	357		4.3	457		4.3	253
4.4	350		4.4	452		4.4	250
4.5	346		4.5	445		4.5	247
4.6	338		4.6	442		4.6	242
4.7	338		4.7	438		4.7	242
4.8	333		4.8	434		4.8	241
4.9	330		4.9	429		4.9	240
5	324		5	427		5	238
5.1	312		5.1	425		5.1	236
5.2	312		5.2	419		5.2	236
5.3	310		5.3	418		5.3	235
5.4	302		5.4	417		5.4	231
5.5	302		5.5	413		5.5	231
5.6	293		5.6	412		5.6	229
5.7	293		5.7	410		5.7	229
5.8	291		5.8	406		5.8	228
5.9	288		5.9	405		5.9	227
6	288		6	404		6	225
6.1	282		6.1	402		6.1	220
6.2	282		6.2	399		6.2	220
6.3	281		6.3	396		6.3	218
6.4	279		6.4	396		6.4	216
6.5	279		6.5	391		6.5	215
6.6	279		6.6	387		6.6	210
6.7	279		6.7	386		6.7	210
6.8	276		6.8	383		6.8	209
6.9	271		6.9	378		6.9	205
7	271		7	374		7	202
7.1	262		7.1	370		7.1	196
7.2	262		7.2	368		7.2	196
7.3	258		7.3	367		7.3	195
7.4	258		7.4	363		7.4	194
7.5	256		7.5	359		7.5	194
7.6	253		7.6	356		7.6	192
7.7	253		7.7	353		7.7	192
7.8	249		7.8	351		7.8	190
7.9	249		7.9	348		7.9	190
8	247		8	348		8	188
8.1	246		8.1	346		8.1	186
8.2	243		8.2	344		8.2	184
8.3	236		8.3	341		8.3	182
8.4	236		8.4	340		8.4	182
8.5	235		8.5	338		8.5	182
8.6	234		8.6	336		8.6	181
8.7	234		8.7	329		8.7	178
8.8	230		8.8	327		8.8	178
8.9	230		8.9	325		8.9	178
9	227		9	324		9	177
9.1	222		9.1	321		9.1	177
9.2	220		9.2	319		9.2	176
9.3	218		9.3	319		9.3	176
9.4	218		9.4	318		9.4	176
9.5	216		9.5	317		9.5	176
9.6	215		9.6	315		9.6	174
9.7	212		9.7	314		9.7	173
9.8	207		9.8	314		9.8	172
9.9	207		9.9	311		9.9	172
10	206		10	308		10	171
10.1	203		10.1	308		10.1	169
10.2	201		10.2	308		10.2	168
10.3	198		10.3	306		10.3	168
10.4	198		10.4	302		10.4	168
10.5	198		10.5	298		10.5	166
10.6	197		10.6	297		10.6	165
10.7	195		10.7	297		10.7	165
10.8	191		10.8	295		10.8	163
10.9	190		10.9	294		10.9	163
11	190		11	292		11	162
11.1	189		11.1	291		11.1	162
11.2	188		11.2	287		11.2	162
11.3	185		11.3	286		11.3	162
11.4	181		11.4	286		11.4	162
11.5	181		11.5	286		11.5	162
11.6	180		11.6	286		11.6	159
11.7	179		11.7	284		11.7	159
11.8	176		11.8	284		11.8	159
11.9	173		11.9	283		11.9	159
12	173		12	281		12	159
12.1	171		12.1	280		12.1	157
12.2	169		12.2	279		12.2	157
12.3	168		12.3	278		12.3	153
12.4	168		12.4	278		12.4	153
12.5	168		12.5	277		12.5	153
12.6	168		12.6	275		12.6	152
12.7	168		12.7	273		12.7	152
12.8	166		12.8	272		12.8	152
12.9	163		12.9	269		12.9	152
13	163		13	269		13	150
13.1	163		13.1	267		13.1	150
13.2	162		13.2	265		13.2	150
13.3	158		13.3	264		13.3	146
13.4	158		13.4	262		13.4	146
13.5	158		13.5	260		13.5	145
13.6	156		13.6	259		13.6	145
13.7	154		13.7	257		13.7	143
13.8	153		13.8	255		13.8	142
13.9	152		13.9	254		13.9	142
14	152		14	254		14	142
14.1	150		14.1	251		14.1	142
14.2	148		14.2	251		14.2	142
14.3	147		14.3	249		14.3	142
14.4	147		14.4	249		14.4	142
14.5	146		14.5	249		14.5	142
14.6	145		14.6	247		14.6	140
14.7	143		14.7	247		14.7	139
14.8	141		14.8	247		14.8	139
14.9	141		14.9	247		14.9	139
15	141		15	247		15	138
15.1	141		15.1	246		15.1	137
15.2	136		15.2	244		15.2	136
15.3	134		15.3	243		15.3	135
15.4	134		15.4	243		15.4	135
15.5	134		15.5	241		15.5	134
15.6	133		15.6	240		15.6	134
15.7	131		15.7	240		15.7	134
15.8	128		15.8	240		15.8	132
15.9	128		15.9	240		15.9	132
16	127		16	239		16	131
16.1	126		16.1	239		16.1	131
16.2	125		16.2	238		16.2	129
16.3	125		16.3	235		16.3	128
16.4	125		16.4	229		16.4	128
16.5	124		16.5	229		16.5	127
16.6	122		16.6	229		16.6	127
16.7	120		16.7	227		16.7	127
16.8	120		16.8	222		16.8	127
16.9	119		16.9	220		16.9	127
17	119		17	220		17	127
17.1	118		17.1	220		17.1	127
17.2	117		17.2	219		17.2	127
17.3	117		17.3	216		17.3	127
17.4	117		17.4	216		17.4	126
17.5	115		17.5	215		17.5	125
17.6	114		17.6	214		17.6	125
17.7	113		17.7	213		17.7	125
17.8	113		17.8	212		17.8	124
17.9	111		17.9	212		17.9	124
18	110		18	211		18	124
18.1	109		18.1	210		18.1	124
18.2	107		18.2	208		18.2	124
18.3	107		18.3	207		18.3	124
18.4	107		18.4	205		18.4	124
18.5	107		18.5	205		18.5	123
18.6	106		18.6	205		18.6	122
18.7	105		18.7	205		18.7	121
18.8	105		18.8	205		18.8	121
18.9	105		18.9	204		18.9	119
19	104		19	201		19	119
19.1	102		19.1	201		19.1	119
19.2	102		19.2	201		19.2	118
19.3	102		19.3	200		19.3	118
19.4	102		19.4	199		19.4	118
19.5	101		19.5	199		19.5	118
19.6	100		19.6	198		19.6	118
19.7	98		19.7	197		19.7	115
19.8	98		19.8	197		19.8	115
19.9	98		19.9	195		19.9	115
20	98		20	195		20	115
20.1	97		20.1	193		20.1	115
20.2	97		20.2	193		20.2	115
20.3	97		20.3	193		20.3	115
20.4	96		20.4	193		20.4	115
20.5	94		20.5	191		20.5	113
20.6	94		20.6	190		20.6	113
20.7	93		20.7	190		20.7	108
20.8	93		20.8	189		20.8	108
20.9	90		20.9	189		20.9	108
21	90		21	187		21	108
21.1	90		21.1	187		21.1	108
21.2	88		21.2	187		21.2	108
21.3	88		21.3	187		21.3	108
21.4	87		21.4	187		21.4	108
21.5	87		21.5	186		21.5	108
21.6	87		21.6	184		21.6	108
21.7	84		21.7	183		21.7	108
21.8	84		21.8	183		21.8	108
21.9	81		21.9	183		21.9	107
22	81		22	183		22	107
22.1	80		22.1	183		22.1	107
22.2	80		22.2	183		22.2	107
22.3	80		22.3	183		22.3	107
22.4	77		22.4	182		22.4	107
22.5	77		22.5	182		22.5	107
22.6	77		22.6	182		22.6	107
22.7	76		22.7	182		22.7	107
22.8	76		22.8	182		22.8	107
22.9	73		22.9	182		22.9	107
23	73		23	181		23	106
23.1	73		23.1	180		23.1	106
23.2	73		23.2	179		23.2	104
23.3	73		23.3	178		23.3	104
23.4	73		23.4	177		23.4	104
23.5	73		23.5	175		23.5	104
23.6	73		23.6	174		23.6	103
23.7	72		23.7	174		23.7	101
23.8	72		23.8	172		23.8	101
23.9	69		23.9	170		23.9	101
24	69		24	170		24	100
24.1	69		24.1	170		24.1	100
24.2	69		24.2	170		24.2	99
24.3	69		24.3	170		24.3	99
24.4	69		24.4	170		24.4	99
24.5	69		24.5	170		24.5	98
24.6	68		24.6	169		24.6	98
24.7	67		24.7	169		24.7	97
24.8	67		24.8	169		24.8	97
24.9	66		24.9	169		24.9	97
25	66		25	169		25	95
25.1	66		25.1	169		25.1	95
25.2	65		25.2	169		25.2	95
25.3	65		25.3	168		25.3	95
25.4	65		25.4	167		25.4	95
25.5	65		25.5	166		25.5	94
25.6	65		25.6	166		25.6	94
25.7	64		25.7	166		25.7	94
25.8	64		25.8	166		25.8	94
25.9	64		25.9	166		25.9	93
26	64		26	165		26	92
26.1	64		26.1	165		26.1	92
26.2	64		26.2	164		26.2	91
26.3	64		26.3	164		26.3	91
26.4	62		26.4	163		26.4	91
26.5	62		26.5	162		26.5	91
26.6	62		26.6	160		26.6	90
26.7	61		26.7	160		26.7	89
26.8	61		26.8	160		26.8	89
26.9	61		26.9	160		26.9	88
27	61		27	160		27	88
27.1	61		27.1	160		27.1	88
27.2	61		27.2	160		27.2	88
27.3	61		27.3	160		27.3	88
27.4	60		27.4	160		27.4	88
27.5	60		27.5	160		27.5	88
27.6	60		27.6	160		27.6	88
27.7	60		27.7	160		27.7	86
27.8	60		27.8	160		27.8	86
27.9	59		27.9	160		27.9	85
28	59		28	160		28	85
28.1	58		28.1	160		28.1	85
28.2	58		28.2	159		28.2	85
28.3	58		28.3	159		28.3	85
28.4	56		28.4	159		28.4	85
28.5	56		28.5	159		28.5	85
28.6	56		28.6	158		28.6	85
28.7	55		28.7	158		28.7	84
28.8	55		28.8	158		28.8	84
28.9	55		28.9	158		28.9	84
29	54		29	158		29	84
29.1	54		29.1	158		29.1	84
29.2	53		29.2	157		29.2	84
29.3	53		29.3	156		29.3	84
29.4	53		29.4	156		29.4	83
29.5	52		29.5	154		29.5	83
29.6	52		29.6	154		29.6	83
29.7	52		29.7	154		29.7	83
29.8	52		29.8	154		29.8	83
29.9	52		29.9	152		29.9	83
30	52		30	150		30	83
30.1	52		30.1	149		30.1	83
30.2	51		30.2	149		30.2	83
30.3	51		30.3	149		30.3	83
30.4	51		30.4	148		30.4	83
30.5	51		30.5	148		30.5	83
30.6	51		30.6	148		30.6	83
30.7	51		30.7	148		30.7	81
30.8	51		30.8	148		30.8	81
30.9	51		30.9	148		30.9	81
31	51		31	148		31	81
31.1	51		31.1	147		31.1	81
31.2	51		31.2	146		31.2	81
31.3	51		31.3	145		31.3	81
31.4	51		31.4	145		31.4	81
31.5	50		31.5	144		31.5	80
31.6	50		31.6	144		31.6	79
31.7	50		31.7	144		31.7	79
31.8	50		31.8	144		31.8	79
31.9	50		31.9	144		31.9	79
32	48		32	144		32	79
32.1	48		32.1	143		32.1	79
32.2	48		32.2	142		32.2	79
32.3	48		32.3	142		32.3	79
32.4	48		32.4	142		32.4	79
32.5	48		32.5	142		32.5	79
32.6	48		32.6	142		32.6	78
32.7	48		32.7	142		32.7	77
32.8	48		32.8	142		32.8	77
32.9	48		32.9	141		32.9	77
33	47		33	140		33	77
33.1	47		33.1	140		33.1	77
33.2	47		33.2	139		33.2	76
33.3	46		33.3	139		33.3	76
33.4	46		33.4	137		33.4	76
33.5	46		33.5	137		33.5	76
33.6	46		33.6	137		33.6	76
33.7	46		33.7	137		33.7	76
33.8	46		33.8	136		33.8	76
33.9	46		33.9	136		33.9	76
34	45		34	136		34	75
34.1	45		34.1	134		34.1	75
34.2	44		34.2	134		34.2	74
34.3	44		34.3	133		34.3	74
34.4	44		34.4	132		34.4	74
34.5	43		34.5	132		34.5	74
34.6	43		34.6	132		34.6	74
34.7	43		34.7	132		34.7	74
34.8	42		34.8	132		34.8	74
34.9	42		34.9	132		34.9	73
35	42		35	132		35	73
35.1	42		35.1	132		35.1	73
35.2	42		35.2	131		35.2	71
35.3	42		35.3	131		35.3	71
35.4	42		35.4	131		35.4	71
35.5	40		35.5	129		35.5	71
35.6	40		35.6	129		35.6	69
35.7	39		35.7	129		35.7	69
35.8	39		35.8	129		35.8	68
35.9	39		35.9	129		35.9	67
36	38		36	129		36	67
36.1	38		36.1	129		36.1	67
36.2	38		36.2	128		36.2	67
36.3	38		36.3	128		36.3	67
36.4	38		36.4	128		36.4	67
36.5	38		36.5	128		36.5	67
36.6	38		36.6	127		36.6	67
36.7	38		36.7	127		36.7	67
36.8	38		36.8	126		36.8	67
36.9	36		36.9	125		36.9	67
37	36		37	125		37	66
37.1	36		37.1	125		37.1	65
37.2	36		37.2	124		37.2	65
37.3	36		37.3	124		37.3	64
37.4	36		37.4	123		37.4	64
37.5	36		37.5	122		37.5	64
37.6	36		37.6	121		37.6	64
37.7	36		37.7	120		37.7	64
37.8	36		37.8	120		37.8	64
37.9	36		37.9	120		37.9	64
38	36		38	120		38	63
38.1	36		38.1	119		38.1	63
38.2	35		38.2	119		38.2	63
38.3	35		38.3	119		38.3	63
38.4	34		38.4	119		38.4	63
38.5	34		38.5	119		38.5	62
38.6	34		38.6	119		38.6	62
38.7	33		38.7	119		38.7	62
38.8	33		38.8	117		38.8	62
38.9	33		38.9	117		38.9	62
39	33		39	117		39	61
39.1	33		39.1	117		39.1	61
39.2	33		39.2	116		39.2	61
39.3	33		39.3	116		39.3	61
39.4	33		39.4	116		39.4	61
39.5	33		39.5	116		39.5	61
39.6	33		39.6	116		39.6	61
39.7	32		39.7	116		39.7	61
39.8	31		39.8	116		39.8	61
39.9	31		39.9	116		39.9	61
40	30		40	115		40	61
40.1	30		40.1	115		40.1	61
40.2	30		40.2	115		40.2	60
40.3	30		40.3	115		40.3	60
40.4	28		40.4	115		40.4	60
40.5	28		40.5	115		40.5	60
40.6	28		40.6	114		40.6	60
40.7	28		40.7	113		40.7	60
40.8	28		40.8	112		40.8	60
40.9	28		40.9	111		40.9	60
41	27		41	110		41	59
41.1	27		41.1	110		41.1	59
41.2	27		41.2	109		41.2	59
41.3	27		41.3	109		41.3	59
41.4	27		41.4	109		41.4	59
41.5	27		41.5	108		41.5	59
41.6	27		41.6	108		41.6	59
41.7	27		41.7	108		41.7	59
41.8	27		41.8	108		41.8	59
41.9	27		41.9	107		41.9	59
42	27		42	107		42	59
42.1	27		42.1	106		42.1	59
42.2	27		42.2	106		42.2	59
42.3	27		42.3	106		42.3	59
42.4	27		42.4	106		42.4	59
42.5	26		42.5	105		42.5	59
42.6	26		42.6	105		42.6	59
42.7	26		42.7	105		42.7	58
42.8	25		42.8	105		42.8	58
42.9	24		42.9	105		42.9	58
43	24		43	105		43	58
43.1	24		43.1	105		43.1	58
43.2	23		43.2	105		43.2	58
43.3	23		43.3	105		43.3	58
43.4	23		43.4	105		43.4	58
43.5	23		43.5	105		43.5	58
43.6	23		43.6	105		43.6	58
43.7	23		43.7	105		43.7	58
43.8	22		43.8	104		43.8	58
43.9	22		43.9	104		43.9	57
44	22		44	104		44	57
44.1	22		44.1	104		44.1	57
44.2	22		44.2	103		44.2	57
44.3	22		44.3	102		44.3	56
44.4	22		44.4	102		44.4	55
44.5	22		44.5	102		44.5	55
44.6	22		44.6	101		44.6	55
44.7	22		44.7	101		44.7	55
44.8	22		44.8	101		44.8	55
44.9	22		44.9	101		44.9	55
45	22		45	101		45	54
45.1	22		45.1	101		45.1	54
45.2	22		45.2	101		45.2	54
45.3	22		45.3	101		45.3	54
45.4	22		45.4	100		45.4	54
45.5	22		45.5	99		45.5	54
45.6	22		45.6	99		45.6	54
45.7	22		45.7	99		45.7	54
45.8	22		45.8	99		45.8	54
45.9	22		45.9	99		45.9	54
46	22		46	99		46	54
46.1	22		46.1	98		46.1	54
46.2	22		46.2	98		46.2	54
46.3	22		46.3	97		46.3	54
46.4	22		46.4	97		46.4	54
46.5	22		46.5	97		46.5	54
46.6	22		46.6	97		46.6	54
46.7	22		46.7	97		46.7	54
46.8	22		46.8	97		46.8	54
46.9	22		46.9	97		46.9	54
47	22		47	97		47	54
47.1	22		47.1	97		47.1	54
47.2	22		47.2	96		47.2	54
47.3	22		47.3	96		47.3	54
47.4	22		47.4	96		47.4	54
47.5	22		47.5	96		47.5	54
47.6	22		47.6	96		47.6	54
47.7	22		47.7	96		47.7	54
47.8	22		47.8	96		47.8	54
47.9	21		47.9	95		47.9	54
48	21		48	95		48	54
48.1	21		48.1	95		48.1	54
48.2	21		48.2	94		48.2	54
48.3	21		48.3	94		48.3	54
48.4	21		48.4	94		48.4	54
48.5	21		48.5	94		48.5	54
48.6	21		48.6	94		48.6	54
48.7	21		48.7	94		48.7	54
48.8	21		48.8	94		48.8	54
48.9	21		48.9	94		48.9	53
49	21		49	94		49	53
49.1	21		49.1	93		49.1	53
49.2	21		49.2	93		49.2	53
49.3	21		49.3	93		49.3	53
49.4	21		49.4	93		49.4	52
49.5	21		49.5	93		49.5	52
49.6	21		49.6	93		49.6	52
49.7	21		49.7	93		49.7	52
49.8	21		49.8	92		49.8	52
49.9	21		49.9	92		49.9	52
50	21		50	92		50	52
50.1	21		50.1	92		50.1	52
50.2	21		50.2	92		50.2	52
50.3	21		50.3	92		50.3	52
50.4	21		50.4	91		50.4	52
50.5	21		50.5	91		50.5	52
50.6	21		50.6	91		50.6	52
50.7	21		50.7	91		50.7	52
50.8	21		50.8	91		50.8	52
50.9	20		50.9	90		50.9	52
51	20		51	89		51	52
51.1	20		51.1	89		51.1	52
51.2	20		51.2	89		51.2	52
51.3	19		51.3	89		51.3	52
51.4	19		51.4	89		51.4	52
51.5	18		51.5	89		51.5	52
51.6	18		51.6	89		51.6	52
51.7	18		51.7	89		51.7	52
51.8	18		51.8	88		51.8	52
51.9	18		51.9	88		51.9	52
52	17		52	87		52	52
52.1	17		52.1	87		52.1	52
52.2	17		52.2	87		52.2	52
52.3	17		52.3	87		52.3	52
52.4	17		52.4	86		52.4	52
52.5	17		52.5	85		52.5	52
52.6	17		52.6	85		52.6	52
52.7	17		52.7	85		52.7	52
52.8	17		52.8	84		52.8	52
52.9	17		52.9	84		52.9	52
53	17		53	83		53	52
53.1	17		53.1	83		53.1	52
53.2	17		53.2	83		53.2	52
53.3	17		53.3	82		53.3	52
53.4	17		53.4	82		53.4	52
53.5	17		53.5	82		53.5	52
53.6	17		53.6	82		53.6	52
53.7	17		53.7	82		53.7	52
53.8	17		53.8	82		53.8	51
53.9	17		53.9	81		53.9	51
54	17		54	80		54	49
54.1	17		54.1	80		54.1	49
54.2	17		54.2	80		54.2	49
54.3	17		54.3	80		54.3	49
54.4	17		54.4	80		54.4	49
54.5	16		54.5	80		54.5	48
54.6	16		54.6	80		54.6	48
54.7	16		54.7	80		54.7	48
54.8	16		54.8	80		54.8	48
54.9	16		54.9	80		54.9	48
55	16		55	80		55	48
55.1	16		55.1	80		55.1	48
55.2	16		55.2	80		55.2	48
55.3	16		55.3	79		55.3	48
55.4	16		55.4	79		55.4	48
55.5	16		55.5	79		55.5	48
55.6	16		55.6	79		55.6	48
55.7	16		55.7	79		55.7	48
55.8	16		55.8	79		55.8	48
55.9	15		55.9	79		55.9	48
56	15		56	79		56	48
56.1	15		56.1	79		56.1	48
56.2	15		56.2	79		56.2	47
56.3	15		56.3	79		56.3	47
56.4	15		56.4	79		56.4	47
56.5	15		56.5	79		56.5	46
56.6	15		56.6	78		56.6	46
56.7	15		56.7	76		56.7	46
56.8	15		56.8	76		56.8	46
56.9	15		56.9	76		56.9	46
57	14		57	76		57	46
57.1	14		57.1	76		57.1	46
57.2	14		57.2	76		57.2	46
57.3	14		57.3	75		57.3	45
57.4	14		57.4	74		57.4	45
57.5	14		57.5	74		57.5	45
57.6	14		57.6	74		57.6	45
57.7	14		57.7	74		57.7	45
57.8	14		57.8	73		57.8	45
57.9	14		57.9	73		57.9	45
58	14		58	73		58	45
58.1	14		58.1	73		58.1	45
58.2	14		58.2	73		58.2	45
58.3	14		58.3	73		58.3	45
58.4	14		58.4	73		58.4	45
58.5	14		58.5	73		58.5	45
58.6	14		58.6	73		58.6	45
58.7	14		58.7	73		58.7	45
58.8	14		58.8	73		58.8	45
58.9	13		58.9	73		58.9	45
59	13		59	73		59	45
59.1	13		59.1	73		59.1	45
59.2	13		59.2	73		59.2	45
59.3	13		59.3	73		59.3	43
59.4	13		59.4	73		59.4	43
59.5	13		59.5	73		59.5	43
59.6	13		59.6	73		59.6	43
59.7	13		59.7	73		59.7	43
59.8	12		59.8	73		59.8	43
59.9	12		59.9	73		59.9	43
60	12		60	73		60	43
60.1	12		60.1	73		60.1	43
60.2	12		60.2	73		60.2	43
60.3	12		60.3	73		60.3	43
60.4	12		60.4	73		60.4	43
60.5	12		60.5	73		60.5	43
60.6	12		60.6	73		60.6	43
60.7	12		60.7	73		60.7	43
60.8	11		60.8	73		60.8	43
60.9	11		60.9	73		60.9	43
61	11		61	72		61	42
61.1	11		61.1	71		61.1	42
61.2	11		61.2	71		61.2	42
61.3	11		61.3	71		61.3	42
61.4	11		61.4	71		61.4	42
61.5	11		61.5	70		61.5	42
61.6	11		61.6	70		61.6	42
61.7	11		61.7	70		61.7	42
61.8	11		61.8	70		61.8	42
61.9	11		61.9	70		61.9	42
62	11		62	70		62	42
62.1	11		62.1	70		62.1	42
62.2	11		62.2	70		62.2	42
62.3	11		62.3	70		62.3	42
62.4	11		62.4	70		62.4	42
62.5	11		62.5	70		62.5	42
62.6	11		62.6	70		62.6	42
62.7	11		62.7	70		62.7	42
62.8	11		62.8	70		62.8	42
62.9	11		62.9	70		62.9	42
63	10		63	70		63	42
63.1	10		63.1	70		63.1	42
63.2	10		63.2	70		63.2	42
63.3	10		63.3	70		63.3	42
63.4	10		63.4	70		63.4	42
63.5	10		63.5	69		63.5	41
63.6	10		63.6	69		63.6	41
63.7	10		63.7	69		63.7	41
63.8	10		63.8	69		63.8	41
63.9	10		63.9	69		63.9	41
64	10		64	69		64	41
64.1	10		64.1	69		64.1	41
64.2	10		64.2	69		64.2	41
64.3	10		64.3	68		64.3	41
64.4	10		64.4	68		64.4	41
64.5	10		64.5	68		64.5	41
64.6	10		64.6	68		64.6	41
64.7	10		64.7	68		64.7	41
64.8	10		64.8	68		64.8	41
64.9	10		64.9	68		64.9	41
65	10		65	68		65	41
65.1	10		65.1	68		65.1	41
65.2	10		65.2	68		65.2	41
65.3	10		65.3	68		65.3	41
65.4	10		65.4	68		65.4	41
65.5	10		65.5	68		65.5	41
65.6	10		65.6	68		65.6	41
65.7	10		65.7	68		65.7	41
65.8	10		65.8	68		65.8	41
65.9	10		65.9	68		65.9	41
66	10		66	67		66	41
66.1	10		66.1	65		66.1	41
66.2	10		66.2	65		66.2	41
66.3	10		66.3	65		66.3	41
66.4	10		66.4	65		66.4	41
66.5	10		66.5	65		66.5	41
66.6	10		66.6	65		66.6	40
66.7	10		66.7	65		66.7	40
66.8	10		66.8	65		66.8	40
66.9	10		66.9	65		66.9	40
67	10		67	65		67	39
67.1	10		67.1	65		67.1	39
67.2	10		67.2	65		67.2	39
67.3	10		67.3	65		67.3	39
67.4	10		67.4	65		67.4	39
67.5	10		67.5	65		67.5	39
67.6	10		67.6	65		67.6	39
67.7	10		67.7	65		67.7	39
67.8	10		67.8	65		67.8	39
67.9	10		67.9	65		67.9	39
68	10		68	65		68	39
68.1	10		68.1	64		68.1	39
68.2	10		68.2	64		68.2	39
68.3	10		68.3	64		68.3	39
68.4	10		68.4	64		68.4	38
68.5	9		68.5	64		68.5	37
68.6	9		68.6	64		68.6	36
68.7	9		68.7	64		68.7	36
68.8	9		68.8	64		68.8	36
68.9	9		68.9	64		68.9	36
69	9		69	64		69	36
69.1	9		69.1	64		69.1	36
69.2	9		69.2	64		69.2	36
69.3	9		69.3	64		69.3	36
69.4	9		69.4	64		69.4	36
69.5	9		69.5	64		69.5	36
69.6	9		69.6	64		69.6	36
69.7	9		69.7	64		69.7	36
69.8	9		69.8	64		69.8	36
69.9	8		69.9	64		69.9	35
70	8		70	64		70	35
70.1	8		70.1	64		70.1	35
70.2	8		70.2	64		70.2	35
70.3	8		70.3	64		70.3	35
70.4	8		70.4	64		70.4	35
70.5	8		70.5	64		70.5	35
70.6	8		70.6	64		70.6	35
70.7	8		70.7	64		70.7	35
70.8	8		70.8	64		70.8	35
70.9	8		70.9	64		70.9	35
71	8		71	64		71	35
71.1	8		71.1	64		71.1	35
71.2	8		71.2	64		71.2	35
71.3	8		71.3	64		71.3	35
71.4	8		71.4	64		71.4	35
71.5	8		71.5	64		71.5	35
71.6	8		71.6	64		71.6	34
71.7	8		71.7	64		71.7	34
71.8	8		71.8	64		71.8	34
71.9	8		71.9	64		71.9	34
72	8		72	64		72	34
72.1	8		72.1	64		72.1	34
72.2	8		72.2	63		72.2	34
72.3	8		72.3	63		72.3	34
72.4	8		72.4	61		72.4	34
72.5	8		72.5	61		72.5	34
72.6	8		72.6	61		72.6	34
72.7	8		72.7	61		72.7	34
72.8	8		72.8	61		72.8	34
72.9	8		72.9	61		72.9	34
73	8		73	61		73	34
73.1	8		73.1	61		73.1	34
73.2	8		73.2	61		73.2	34
73.3	8		73.3	61		73.3	34
73.4	8		73.4	61		73.4	34
73.5	8		73.5	61		73.5	34
73.6	8		73.6	61		73.6	34
73.7	8		73.7	61		73.7	34
73.8	8		73.8	61		73.8	33
73.9	8		73.9	61		73.9	33
74	8		74	61		74	33
74.1	8		74.1	61		74.1	33
74.2	8		74.2	60		74.2	33
74.3	8		74.3	60		74.3	33
74.4	8		74.4	59		74.4	33
74.5	8		74.5	59		74.5	33
74.6	8		74.6	59		74.6	33
74.7	8		74.7	59		74.7	33
74.8	8		74.8	59		74.8	33
74.9	8		74.9	59		74.9	33
75	8		75	59		75	33
75.1	8		75.1	59		75.1	33
75.2	8		75.2	58		75.2	32
75.3	8		75.3	58		75.3	32
75.4	8		75.4	58		75.4	32
75.5	8		75.5	58		75.5	32
75.6	8		75.6	58		75.6	32
75.7	8		75.7	58		75.7	32
75.8	8		75.8	58		75.8	32
75.9	8		75.9	58		75.9	32
76	8		76	58		76	31
76.1	8		76.1	58		76.1	31
76.2	8		76.2	57		76.2	31
76.3	8		76.3	57		76.3	31
76.4	8		76.4	57		76.4	31
76.5	8		76.5	57		76.5	30
76.6	8		76.6	56		76.6	30
76.7	8		76.7	56		76.7	30
76.8	8		76.8	56		76.8	30
76.9	8		76.9	56		76.9	30
77	8		77	56		77	30
77.1	7		77.1	56		77.1	30
77.2	7		77.2	56		77.2	30
77.3	7		77.3	55		77.3	30
77.4	7		77.4	55		77.4	29
77.5	7		77.5	55		77.5	29
77.6	7		77.6	54		77.6	29
77.7	7		77.7	54		77.7	29
77.8	7		77.8	54		77.8	29
77.9	7		77.9	54		77.9	29
78	7		78	54		78	29
78.1	7		78.1	53		78.1	29
78.2	7		78.2	53		78.2	29
78.3	7		78.3	52		78.3	29
78.4	7		78.4	52		78.4	29
78.5	7		78.5	52		78.5	29
78.6	7		78.6	52		78.6	29
78.7	7		78.7	51		78.7	29
78.8	7		78.8	51		78.8	29
78.9	7		78.9	51		78.9	29
79	7		79	51		79	29
79.1	7		79.1	51		79.1	28
79.2	7		79.2	51		79.2	28
79.3	7		79.3	51		79.3	28
79.4	7		79.4	51		79.4	28
79.5	7		79.5	51		79.5	27
79.6	7		79.6	51		79.6	27
79.7	7		79.7	51		79.7	27
79.8	7		79.8	51		79.8	27
79.9	7		79.9	51		79.9	27
80	7		80	51		80	27
80.1	7		80.1	51		80.1	26
80.2	7		80.2	51		80.2	26
80.3	7		80.3	51		80.3	26
80.4	7		80.4	51		80.4	26
80.5	7		80.5	51		80.5	26
80.6	6		80.6	51		80.6	26
80.7	6		80.7	51		80.7	26
80.8	6		80.8	51		80.8	26
80.9	6		80.9	51		80.9	26
81	6		81	51		81	25
81.1	4		81.1	51		81.1	25
81.2	4		81.2	51		81.2	25
81.3	4		81.3	51		81.3	25
81.4	4		81.4	51		81.4	25
81.5	4		81.5	51		81.5	25
81.6	4		81.6	51		81.6	25
81.7	4		81.7	50		81.7	25
81.8	4		81.8	50		81.8	25
81.9	4		81.9	50		81.9	25
82	4		82	50		82	25
82.1	4		82.1	50		82.1	25
82.2	4		82.2	50		82.2	25
82.3	4		82.3	50		82.3	25
82.4	4		82.4	50		82.4	25
82.5	4		82.5	50		82.5	25
82.6	4		82.6	50		82.6	25
82.7	4		82.7	50		82.7	25
82.8	4		82.8	50		82.8	25
82.9	4		82.9	50		82.9	25
83	4		83	50		83	25
83.1	4		83.1	50		83.1	25
83.2	4		83.2	50		83.2	25
83.3	4		83.3	50		83.3	25
83.4	4		83.4	50		83.4	25
83.5	4		83.5	50		83.5	25
83.6	3		83.6	50		83.6	25
83.7	3		83.7	50		83.7	25
83.8	3		83.8	50		83.8	25
83.9	3		83.9	50		83.9	25
84	3		84	50		84	25
84.1	3		84.1	50		84.1	25
84.2	3		84.2	50		84.2	25
84.3	3		84.3	50		84.3	25
84.4	3		84.4	50		84.4	25
84.5	3		84.5	50		84.5	25
84.6	3		84.6	50		84.6	25
84.7	3		84.7	50		84.7	25
84.8	3		84.8	50		84.8	25
84.9	3		84.9	50		84.9	25
85	3		85	50		85	25
85.1	3		85.1	50		85.1	25
85.2	3		85.2	50		85.2	25
85.3	3		85.3	50		85.3	25
85.4	3		85.4	50		85.4	25
85.5	3		85.5	49		85.5	25
85.6	3		85.6	49		85.6	25
85.7	3		85.7	49		85.7	25
85.8	3		85.8	49		85.8	25
85.9	2		85.9	48		85.9	25
86	2		86	47		86	25
86.1	2		86.1	47		86.1	25
86.2	2		86.2	47		86.2	25
86.3	2		86.3	46		86.3	25
86.4	2		86.4	46		86.4	25
86.5	2		86.5	46		86.5	25
86.6	2		86.6	46		86.6	25
86.7	2		86.7	46		86.7	25
86.8	2		86.8	46		86.8	25
86.9	2		86.9	46		86.9	25
87	2		87	46		87	25
87.1	2		87.1	46		87.1	25
87.2	2		87.2	46		87.2	25
87.3	2		87.3	46		87.3	25
87.4	2		87.4	45		87.4	25
87.5	2		87.5	45		87.5	25
87.6	2		87.6	45		87.6	25
87.7	2		87.7	45		87.7	25
87.8	2		87.8	44		87.8	25
87.9	2		87.9	44		87.9	25
88	2		88	44		88	25
88.1	2		88.1	44		88.1	25
88.2	2		88.2	44		88.2	25
88.3	2		88.3	44		88.3	25
88.4	2		88.4	44		88.4	25
88.5	2		88.5	44		88.5	25
88.6	2		88.6	44		88.6	25
88.7	2		88.7	44		88.7	25
88.8	2		88.8	44		88.8	24
88.9	2		88.9	44		88.9	24
89	2		89	44		89	24
89.1	2		89.1	44		89.1	24
89.2	2		89.2	44		89.2	24
89.3	2		89.3	44		89.3	24
89.4	2		89.4	44		89.4	24
89.5	2		89.5	44		89.5	24
89.6	2		89.6	44		89.6	24
89.7	2		89.7	44		89.7	24
89.8	2		89.8	44		89.8	24
89.9	2		89.9	44		89.9	23
90	2		90	44		90	23
90.1	2		90.1	44		90.1	22
90.2	2		90.2	44		90.2	22
90.3	2		90.3	44		90.3	22
90.4	2		90.4	44		90.4	21
90.5	2		90.5	44		90.5	20
90.6	2		90.6	43		90.6	20
90.7	2		90.7	43		90.7	20
90.8	2		90.8	43		90.8	20
90.9	2		90.9	43		90.9	20
91	2		91	43		91	20
91.1	2		91.1	43		91.1	20
91.2	2		91.2	43		91.2	20
91.3	2		91.3	43		91.3	20
91.4	2		91.4	43		91.4	20
91.5	2		91.5	43		91.5	20
91.6	2		91.6	43		91.6	20
91.7	2		91.7	43		91.7	20
91.8	2		91.8	43		91.8	20
91.9	2		91.9	43		91.9	20
92	2		92	43		92	20
92.1	2		92.1	43		92.1	20
92.2	2		92.2	43		92.2	20
92.3	1		92.3	43		92.3	20
92.4	1		92.4	43		92.4	20
92.5	1		92.5	43		92.5	20
92.6	1		92.6	43		92.6	20
92.7	1		92.7	43		92.7	20
92.8	1		92.8	43		92.8	20
92.9	1		92.9	43		92.9	20
93	1		93	43		93	20
93.1	1		93.1	43		93.1	20
93.2	1		93.2	43		93.2	20
93.3	1		93.3	43		93.3	20
93.4	1		93.4	43		93.4	20
93.5	1		93.5	43		93.5	20
93.6	1		93.6	43		93.6	20
93.7	1		93.7	41		93.7	20
93.8	1		93.8	41		93.8	20
93.9	1		93.9	41		93.9	20
94	1		94	41		94	20
94.1	1		94.1	41		94.1	20
94.2	1		94.2	41		94.2	20
94.3	1		94.3	41		94.3	20
94.4	1		94.4	41		94.4	20
94.5	1		94.5	41		94.5	20
94.6	1		94.6	41		94.6	20
94.7	1		94.7	41		94.7	20
94.8	1		94.8	41		94.8	20
94.9	1		94.9	41		94.9	20
95	1		95	41		95	20
95.1	1		95.1	41		95.1	20
95.2	1		95.2	41		95.2	20
95.3	1		95.3	40		95.3	20
95.4	1		95.4	40		95.4	20
95.5	1		95.5	40		95.5	20
95.6	1		95.6	40		95.6	20
95.7	1		95.7	40		95.7	20
95.8	1		95.8	40		95.8	20
95.9	1		95.9	40		95.9	20
96	1		96	40		96	20
96.1	1		96.1	40		96.1	20
96.2	1		96.2	40		96.2	20
96.3	1		96.3	40		96.3	20
96.4	1		96.4	40		96.4	20
96.5	1		96.5	40		96.5	20
96.6	1		96.6	40		96.6	20
96.7	1		96.7	40		96.7	20
96.8	1		96.8	40		96.8	20
96.9	1		96.9	40		96.9	20
97	1		97	39		97	20
97.1	1		97.1	39		97.1	20
97.2	1		97.2	39		97.2	20
97.3	1		97.3	39		97.3	20
97.4	1		97.4	39		97.4	20
97.5	1		97.5	39		97.5	20
97.6	1		97.6	39		97.6	19
97.7	1		97.7	39		97.7	19
97.8	1		97.8	39		97.8	19
97.9	1		97.9	39		97.9	19
98	1		98	39		98	19
98.1	1		98.1	39		98.1	19
98.2	1		98.2	39		98.2	19
98.3	1		98.3	38		98.3	19
98.4	1		98.4	38		98.4	19
98.5	1		98.5	38		98.5	19
98.6	1		98.6	38		98.6	19
98.7	1		98.7	38		98.7	19
98.8	1		98.8	38		98.8	19
98.9	1		98.9	38		98.9	19
99	1		99	38		99	19
99.1	1		99.1	38		99.1	19
99.2	1		99.2	38		99.2	19
99.3	1		99.3	38		99.3	19
99.4	1		99.4	38		99.4	19
99.5	1		99.5	38		99.5	19
99.6	1		99.6	38		99.6	19
99.7	1		99.7	38		99.7	19
99.8	1		99.8	38		99.8	19
99.9	1		99.9	38		99.9	19
100	1		100	38		100	19
100	1		100	38		100	19
100	1		100	38		100	19
100	1		100	38		100	19
100	1		100	38		100	19
101	1		101	38		101	19
101	1		101	38		101	19
101	1		101	38		101	19
101	1		101	38		101	19
101	1		101	38		101	19
101	1		101	38		101	19
101	1		101	38		101	19
101	1		101	38		101	19
101	1		101	38		101	19
101	1		101	38		101	19
102	1		102	38		102	19
102	1		102	38		102	19
102	1		102	38		102	19
102	1		102	38		102	19
102	1		102	38		102	19
102	1		102	38		102	19
102	1		102	38		102	19
102	1		102	38		102	19
102	1		102	38		102	19
102	1		102	38		102	19
103	1		103	38		103	19
103	1		103	38		103	19
103	1		103	38		103	19
103	1		103	38		103	19
103	1		103	38		103	19
103	1		103	38		103	19
103	1		103	38		103	19
103	1		103	38		103	19
103	1		103	38		103	19
103	1		103	38		103	19
104	1		104	38		104	19
104	1		104	38		104	18
104	1		104	38		104	18
104	1		104	38		104	18
104	1		104	38		104	18
104	1		104	38		104	18
104	1		104	38		104	18
104	1		104	38		104	18
104	1		104	38		104	18
104	1		104	38		104	18
105	1		105	38		105	18
105	1		105	38		105	18
105	1		105	37		105	18
105	1		105	37		105	18
105	1		105	37		105	18
105	1		105	37		105	18
105	1		105	36		105	18
105	1		105	36		105	18
105	1		105	36		105	18
105	1		105	36		105	18
106	1		106	36		106	18
106	1		106	36		106	18
106	1		106	36		106	18
106	1		106	36		106	18
106	1		106	36		106	18
106	1		106	36		106	18
106	1		106	36		106	18
106	1		106	36		106	18
106	1		106	36		106	18
106	1		106	36		106	18
107	1		107	36		107	18
107	1		107	36		107	18
107	1		107	36		107	18
107	1		107	36		107	18
107	1		107	36		107	18
107	1		107	36		107	18
107	1		107	36		107	18
107	1		107	36		107	18
107	1		107	36		107	18
107	1		107	35		107	18
108	1		108	35		108	18
108	1		108	35		108	18
108	1		108	35		108	18
108	1		108	35		108	18
108	1		108	35		108	18
108	1		108	35		108	18
108	1		108	35		108	18
108	1		108	35		108	18
108	1		108	35		108	18
108	1		108	35		108	18
109	1		109	35		109	18
109	1		109	35		109	18
109	1		109	35		109	18
109	1		109	35		109	17
109	1		109	35		109	17
109	1		109	35		109	17
109	1		109	35		109	17
109	1		109	35		109	17
109	1		109	35		109	17
109	1		109	35		109	17
110	1		110	35		110	17
110	1		110	35		110	17
110	1		110	35		110	17
110	1		110	35		110	17
110	1		110	35		110	17
110	1		110	34		110	17
110	1		110	34		110	17
110	1		110	34		110	17
110	1		110	34		110	16
110	1		110	34		110	16
111	1		111	34		111	16
111	1		111	34		111	16
111	1		111	34		111	16
111	1		111	34		111	16
111	1		111	34		111	16
111	1		111	33		111	16
111	1		111	33		111	16
111	1		111	33		111	16
111	1		111	33		111	16
111	1		111	33		111	16
112	1		112	33		112	16
112	1		112	33		112	16
112	1		112	33		112	16
112	1		112	33		112	16
112	1		112	33		112	16
112	1		112	33		112	16
112	1		112	33		112	16
112	1		112	33		112	16
112	1		112	33		112	16
112	1		112	33		112	16
113	1		113	33		113	16
113	1		113	33		113	16
113	1		113	33		113	16
113	1		113	33		113	16
113	1		113	33		113	16
113	1		113	33		113	16
113	1		113	33		113	16
113	1		113	33		113	16
113	1		113	33		113	16
113	1		113	33		113	16
114	1		114	33		114	16
114	0		114	33		114	16
			114	33		114	16
			114	33		114	16
			114	33		114	16
			114	33		114	16
			114	33		114	16
			114	33		114	16
			114	33		114	16
			114	33		114	16
			115	33		115	16
			115	33		115	16
			115	33		115	16
			115	33		115	16
			115	33		115	16
			115	33		115	16
			115	33		115	16
			115	33		115	16
			115	33		115	16
			115	33		115	16
			116	33		116	16
			116	33		116	16
			116	33		116	16
			116	33		116	16
			116	33		116	16
			116	33		116	16
			116	33		116	16
			116	33		116	16
			116	33		116	16
			116	32		116	16
			117	32		117	16
			117	32		117	15
			117	32		117	15
			117	32		117	15
			117	32		117	15
			117	32		117	15
			117	32		117	14
			117	32		117	14
			117	32		117	14
			117	32		117	14
			118	32		118	14
			118	32		118	14
			118	32		118	14
			118	32		118	14
			118	32		118	14
			118	32		118	14
			118	32		118	14
			118	32		118	14
			118	32		118	14
			118	32		118	14
			119	32		119	14
			119	32		119	14
			119	32		119	14
			119	32		119	14
			119	32		119	14
			119	32		119	14
			119	32		119	14
			119	32		119	14
			119	32		119	14
			119	32		119	14
			120	32		120	14
			120	32		120	14
			120	31		120	14
			120	31		120	14
			120	31		120	14
			120	31		120	14
			120	31		120	14
			120	31		120	14
			120	31		120	14
			120	31		120	14
			121	31		121	14
			121	31		121	14
			121	31		121	14
			121	31		121	14
			121	31		121	14
			121	31		121	14
			121	31		121	14
			121	31		121	14
			121	30		121	14
			121	30		121	14
			122	30		122	14
			122	30		122	14
			122	30		122	14
			122	30		122	14
			122	30		122	14
			122	30		122	14
			122	30		122	14
			122	30		122	14
			122	30		122	14
			122	30		122	14
			123	30		123	14
			123	29		123	14
			123	29		123	14
			123	29		123	14
			123	29		123	14
			123	29		123	14
			123	29		123	14
			123	29		123	14
			123	29		123	14
			123	29		123	14
			124	29		124	14
			124	29		124	13
			124	29		124	13
			124	29		124	13
			124	29		124	13
			124	29		124	13
			124	29		124	13
			124	29		124	13
			124	29		124	12
			124	28		124	12
			125	28		125	12
			125	28		125	12
			125	28		125	12
			125	28		125	12
			125	28		125	12
			125	28		125	12
			125	28		125	12
			125	28		125	12
			125	28		125	12
			125	28		125	12
			126	28		126	12
			126	28		126	12
			126	28		126	12
			126	28		126	12
			126	28		126	12
			126	28		126	12
			126	28		126	12
			126	28		126	12
			126	28		126	12
			126	28		126	12
			127	28		127	12
			127	27		127	12
			127	27		127	12
			127	27		127	12
			127	27		127	12
			127	26		127	11
			127	26		127	11
			127	26		127	11
			127	26		127	11
			127	26		127	11
			128	26		128	11
			128	26		128	11
			128	26		128	11
			128	26		128	11
			128	26		128	11
			128	26		128	11
			128	26		128	11
			128	26		128	11
			128	26		128	11
			128	26		128	11
			129	26		129	11
			129	26		129	11
			129	26		129	11
			129	26		129	11
			129	26		129	11
			129	26		129	11
			129	26		129	11
			129	26		129	11
			129	26		129	11
			129	26		129	11
			130	26		130	10
			130	26		130	10
			130	26		130	10
			130	26		130	10
			130	26		130	10
			130	26		130	10
			130	26		130	10
			130	26		130	10
			130	26		130	10
			130	26		130	10
			131	26		131	10
			131	26		131	10
			131	26		131	10
			131	26		131	10
			131	26		131	10
			131	26		131	10
			131	26		131	10
			131	26		131	10
			131	26		131	10
			131	26		131	10
			132	26		132	10
			132	26		132	10
			132	26		132	10
			132	26		132	10
			132	26		132	10
			132	26		132	10
			132	26		132	10
			132	26		132	10
			132	26		132	10
			132	26		132	10
			133	26		133	10
			133	26		133	10
			133	26		133	10
			133	26		133	10
			133	26		133	10
			133	26		133	10
			133	26		133	10
			133	26		133	10
			133	26		133	10
			133	26		133	10
			134	25		134	10
			134	25		134	10
			134	25		134	10
			134	25		134	10
			134	25		134	10
			134	25		134	10
			134	25		134	10
			134	25		134	10
			134	25		134	10
			134	25		134	10
			135	25		135	10
			135	25		135	10
			135	25		135	10
			135	25		135	10
			135	25		135	10
			135	25		135	10
			135	25		135	10
			135	25		135	10
			135	25		135	10
			135	25		135	10
			136	25		136	10
			136	25		136	10
			136	25		136	10
			136	25		136	10
			136	25		136	10
			136	25		136	10
			136	25		136	10
			136	25		136	10
			136	25		136	10
			136	25		136	10
			137	25		137	10
			137	25		137	10
			137	25		137	10
			137	25		137	10
			137	25		137	10
			137	25		137	10
			137	25		137	10
			137	25		137	10
			137	25		137	10
			137	24		137	10
			138	24		138	10
			138	24		138	10
			138	24		138	10
			138	24		138	10
			138	24		138	10
			138	24		138	10
			138	24		138	10
			138	24		138	10
			138	24		138	10
			138	24		138	10
			139	24		139	10
			139	24		139	10
			139	24		139	10
			139	24		139	10
			139	23		139	10
			139	23		139	10
			139	23		139	10
			139	23		139	10
			139	23		139	10
			139	23		139	10
			140	23		140	10
			140	23		140	10
			140	23		140	10
			140	22		140	10
			140	22		140	10
			140	22		140	10
			140	22		140	10
			140	22		140	10
			140	22		140	10
			140	22		140	10
			141	22		141	10
			141	22		141	10
			141	22		141	10
			141	22		141	10
			141	22		141	9
			141	22		141	9
			141	22		141	9
			141	22		141	8
			141	22		141	8
			141	22		141	8
			142	22		142	8
			142	22		142	8
			142	22		142	8
			142	22		142	8
			142	22		142	8
			142	22		142	8
			142	22		142	8
			142	22		142	8
			142	22		142	8
			142	22		142	8
			143	22		143	8
			143	22		143	8
			143	22		143	8
			143	22		143	8
			143	22		143	8
			143	22		143	8
			143	22		143	8
			143	22		143	8
			143	22		143	8
			143	22		143	8
			144	22		144	8
			144	22		144	8
			144	22		144	7
			144	22		144	7
			144	22		144	7
			144	22		144	6
			144	22		144	6
			144	22		144	6
			144	22		144	6
			144	22		144	6
			145	22		145	6
			145	22		145	6
			145	22		145	6
			145	22		145	6
			145	22		145	6
			145	22		145	6
			145	22		145	6
			145	22		145	6
			145	22		145	6
			145	22		145	6
			146	22		146	6
			146	22		146	6
			146	22		146	6
			146	22		146	6
			146	22		146	6
			146	22		146	6
			146	22		146	6
			146	22		146	6
			146	22		146	6
			146	21		146	6
			147	21		147	6
			147	21		147	6
			147	21		147	6
			147	21		147	6
			147	21		147	6
			147	21		147	6
			147	21		147	6
			147	21		147	6
			147	21		147	6
			147	21		147	6
			148	21		148	6
			148	21		148	6
			148	21		148	6
			148	21		148	6
			148	21		148	6
			148	21		148	6
			148	21		148	6
			148	21		148	6
			148	21		148	6
			148	21		148	6
			149	21		149	6
			149	21		149	6
			149	21		149	6
			149	21		149	6
			149	21		149	6
			149	21		149	6
			149	21		149	6
			149	21		149	6
			149	21		149	6
			149	21		149	6
			150	21		150	6
			150	21		150	6
			150	21		150	6
			150	21		150	6
			150	21		150	6
			150	21		150	6
			150	21		150	6
			150	21		150	6
			150	21		150	6
			150	21		150	6
			151	21		151	5
			151	21		151	5
			151	21		151	5
			151	21		151	5
			151	21		151	5
			151	21		151	5
			151	21		151	5
			151	21		151	5
			151	21		151	5
			151	21		151	5
			152	21		152	5
			152	21		152	5
			152	21		152	5
			152	21		152	5
			152	21		152	5
			152	21		152	5
			152	21		152	5
			152	21		152	5
			152	21		152	5
			152	21		152	5
			153	21		153	5
			153	21		153	5
			153	21		153	5
			153	21		153	5
			153	21		153	5
			153	21		153	5
			153	21		153	5
			153	21		153	5
			153	21		153	5
			153	21		153	5
			154	21		154	5
			154	21		154	5
			154	21		154	5
			154	21		154	4
			154	21		154	4
			154	21		154	4
			154	21		154	4
			154	21		154	4
			154	21		154	4
			154	21		154	4
			155	21		155	4
			155	21		155	4
			155	21		155	4
			155	21		155	4
			155	21		155	4
			155	21		155	4
			155	21		155	4
			155	21		155	4
			155	21		155	4
			155	21		155	4
			156	21		156	4
			156	21		156	4
			156	21		156	4
			156	21		156	4
			156	21		156	4
			156	21		156	4
			156	21		156	4
			156	21		156	4
			156	21		156	4
			156	21		156	4
			157	21		157	4
			157	21		157	4
			157	21		157	4
			157	21		157	4
			157	21		157	4
			157	21		157	4
			157	21		157	4
			157	21		157	4
			157	21		157	4
			157	21		157	4
			158	21		158	4
			158	21		158	4
			158	21		158	4
			158	21		158	4
			158	20		158	4
			158	20		158	4
			158	20		158	4
			158	20		158	4
			158	20		158	4
			158	20		158	4
			159	20		159	4
			159	20		159	4
			159	20		159	4
			159	20		159	4
			159	20		159	4
			159	20		159	4
			159	20		159	4
			159	20		159	4
			159	20		159	4
			159	20		159	4
			160	19		160	4
			160	19		160	4
			160	19		160	4
			160	19		160	4
			160	19		160	4
			160	19		160	4
			160	19		160	4
			160	19		160	4
			160	19		160	4
			160	19		160	4
			161	19		161	4
			161	18		161	4
			161	18		161	4
			161	18		161	4
			161	18		161	4
			161	18		161	4
			161	18		161	4
			161	17		161	4
			161	17		161	4
			161	17		161	4
			162	17		162	4
			162	17		162	4
			162	17		162	4
			162	17		162	4
			162	17		162	4
			162	17		162	4
			162	17		162	4
			162	17		162	4
			162	17		162	4
			162	17		162	4
			163	17		163	4
			163	17		163	4
			163	17		163	4
			163	17		163	4
			163	17		163	4
			163	17		163	4
			163	17		163	4
			163	17		163	4
			163	17		163	4
			163	17		163	4
			164	16		164	4
			164	16		164	4
			164	16		164	4
			164	16		164	4
			164	16		164	4
			164	16		164	4
			164	16		164	4
			164	16		164	4
			164	16		164	4
			164	16		164	4
			165	16		165	4
			165	16		165	4
			165	16		165	4
			165	16		165	4
			165	16		165	4
			165	16		165	4
			165	16		165	4
			165	16		165	4
			165	16		165	4
			165	16		165	4
			166	16		166	4
			166	16		166	4
			166	16		166	4
			166	16		166	4
			166	16		166	4
			166	16		166	4
			166	16		166	4
			166	16		166	4
			166	16		166	4
			166	16		166	4
			167	16		167	4
			167	16		167	4
			167	16		167	4
			167	16		167	4
			167	16		167	4
			167	16		167	4
			167	16		167	4
			167	16		167	4
			167	16		167	4
			167	16		167	4
			168	16		168	4
			168	16		168	4
			168	16		168	4
			168	16		168	4
			168	16		168	4
			168	16		168	4
			168	16		168	4
			168	16		168	4
			168	16		168	4
			168	16		168	4
			169	16		169	4
			169	16		169	4
			169	16		169	4
			169	16		169	4
			169	16		169	4
			169	16		169	4
			169	16		169	4
			169	16		169	4
			169	16		169	4
			169	16		169	4
			170	15		170	4
			170	15		170	4
			170	15		170	4
			170	15		170	4
			170	15		170	4
			170	15		170	4
			170	15		170	4
			170	15		170	4
			170	15		170	4
			170	15		170	4
			171	15		171	4
			171	15		171	4
			171	15		171	4
			171	15		171	4
			171	15		171	4
			171	15		171	4
			171	15		171	4
			171	15		171	4
			171	15		171	4
			171	15		171	4
			172	15		172	4
			172	15		172	4
			172	15		172	4
			172	15		172	4
			172	15		172	4
			172	15		172	4
			172	15		172	4
			172	15		172	4
			172	15		172	3
			172	15		172	3
			173	15		173	3
			173	15		173	3
			173	15		173	3
			173	15		173	3
			173	15		173	3
			173	15		173	3
			173	14		173	3
			173	14		173	3
			173	14		173	3
			173	14		173	3
			174	14		174	3
			174	14		174	3
			174	14		174	3
			174	14		174	3
			174	14		174	3
			174	14		174	3
			174	13		174	3
			174	13		174	3
			174	13		174	3
			174	13		174	3
			175	13		175	3
			175	13		175	3
			175	13		175	3
			175	13		175	3
			175	13		175	3
			175	13		175	3
			175	13		175	3
			175	13		175	3
			175	13		175	3
			175	13		175	3
			176	13		176	3
			176	12		176	3
			176	12		176	3
			176	12		176	3
			176	12		176	3
			176	12		176	3
			176	12		176	3
			176	12		176	3
			176	12		176	3
			176	12		176	3
			177	12		177	3
			177	12		177	3
			177	12		177	3
			177	12		177	3
			177	12		177	3
			177	12		177	3
			177	12		177	3
			177	12		177	3
			177	12		177	3
			177	12		177	3
			178	12		178	3
			178	12		178	3
			178	12		178	3
			178	12		178	3
			178	12		178	3
			178	12		178	3
			178	12		178	3
			178	12		178	3
			178	12		178	3
			178	12		178	3
			179	12		179	3
			179	12		179	3
			179	12		179	3
			179	12		179	3
			179	12		179	3
			179	12		179	3
			179	12		179	3
			179	12		179	3
			179	12		179	3
			179	12		179	3
			180	12		180	3
			180	12		180	3
			180	12		180	3
			180	12		180	3
			180	12		180	3
			180	12		180	3
			180	12		180	3
			180	12		180	3
			180	12		180	3
			180	11		180	3
			181	11		181	3
			181	11		181	3
			181	11		181	3
			181	11		181	3
			181	11		181	3
			181	11		181	3
			181	11		181	3
			181	10		181	3
			181	10		181	3
			181	10		181	3
			182	10		182	3
			182	10		182	3
			182	10		182	3
			182	10		182	3
			182	10		182	3
			182	10		182	3
			182	10		182	3
			182	10		182	3
			182	10		182	3
			182	10		182	3
			183	10		183	3
			183	10		183	3
			183	10		183	3
			183	10		183	3
			183	10		183	3
			183	10		183	3
			183	10		183	3
			183	10		183	3
			183	10		183	3
			183	10		183	3
			184	10		184	3
			184	10		184	3
			184	10		184	3
			184	10		184	3
			184	10		184	3
			184	10		184	3
			184	10		184	3
			184	10		184	3
			184	10		184	3
			184	9		184	3
			185	9		185	3
			185	9		185	3
			185	9		185	3
			185	9		185	3
			185	9		185	3
			185	9		185	3
			185	9		185	3
			185	8		185	2
			185	8		185	2
			185	8		185	2
			186	8		186	2
			186	8		186	2
			186	8		186	2
			186	8		186	2
			186	8		186	2
			186	8		186	2
			186	8		186	2
			186	8		186	2
			186	8		186	2
			186	8		186	2
			187	8		187	2
			187	8		187	2
			187	8		187	2
			187	8		187	2
			187	8		187	2
			187	8		187	2
			187	8		187	2
			187	8		187	2
			187	8		187	2
			187	8		187	2
			188	7		188	2
			188	7		188	2
			188	7		188	2
			188	7		188	2
			188	7		188	2
			188	7		188	2
			188	7		188	2
			188	7		188	2
			188	7		188	2
			188	7		188	2
			189	7		189	2
			189	7		189	2
			189	7		189	2
			189	7		189	2
			189	7		189	2
			189	7		189	2
			189	7		189	2
			189	7		189	2
			189	7		189	2
			189	7		189	2
			190	7		190	2
			190	7		190	2
			190	7		190	2
			190	7		190	2
			190	7		190	2
			190	7		190	2
			190	7		190	2
			190	7		190	2
			190	7		190	2
			190	7		190	2
			191	7		191	2
			191	7		191	2
			191	7		191	2
			191	7		191	2
			191	7		191	2
			191	7		191	2
			191	7		191	2
			191	7		191	2
			191	7		191	2
			191	7		191	2
			192	7		192	2
			192	7		192	2
			192	7		192	2
			192	7		192	2
			192	7		192	2
			192	7		192	2
			192	7		192	2
			192	7		192	2
			192	7		192	2
			192	7		192	2
			193	7		193	2
			193	7		193	2
			193	7		193	2
			193	7		193	2
			193	7		193	2
			193	7		193	2
			193	7		193	2
			193	7		193	2
			193	7		193	2
			193	7		193	2
			194	7		194	2
			194	7		194	2
			194	7		194	2
			194	7		194	2
			194	7		194	2
			194	7		194	2
			194	7		194	2
			194	7		194	2
			194	7		194	2
			194	7		194	2
			195	7		195	2
			195	7		195	2
			195	7		195	2
			195	7		195	2
			195	7		195	2
			195	7		195	2
			195	7		195	2
			195	7		195	2
			195	7		195	2
			195	7		195	2
			196	7		196	2
			196	7		196	2
			196	7		196	2
			196	7		196	2
			196	7		196	2
			196	7		196	2
			196	7		196	2
			196	7		196	2
			196	7		196	2
			196	7		196	2
			197	7		197	2
			197	7		197	2
			197	7		197	2
			197	7		197	2
			197	7		197	2
			197	7		197	2
			197	7		197	2
			197	7		197	2
			197	7		197	2
			197	7		197	2
			198	7		198	2
			198	7		198	2
			198	7		198	2
			198	7		198	2
			198	7		198	2
			198	7		198	2
			198	7		198	2
			198	7		198	2
			198	7		198	2
			198	7		198	2
			199	7		199	2
			199	7		199	2
			199	7		199	2
			199	7		199	2
			199	7		199	2
			199	7		199	2
			199	7		199	2
			199	7		199	2
			199	7		199	2
			199	7		199	2
			200	7		200	2
			200	7		200	2
[truncated: 1,492 more rows]

## Sheet: Figure 4D
CENP-B binding to
	CF,CENP-A	CF,H3
Time (s)	Counts (%)	Counts (%)
0	100	100
0.1	100	98.5611
0.2	99.6248	96.1631
0.3	98.8743	94.7242
0.4	97.9362	91.3669
0.5	96.9981	91.3669
0.6	96.06	89.4484
0.7	94.5591	88.729
0.8	93.4334	83.9329
0.9	92.8705	81.5348
1	91.3696	81.5348
1.1	90.6191	80.8153
1.2	89.3058	78.8969
1.3	86.6792	76.9784
1.4	85.7411	75.06
1.5	84.0525	75.06
1.6	83.4897	73.6211
1.7	82.9268	70.9832
1.8	82.5516	70.9832
1.9	81.9887	68.8249
2	81.0507	68.8249
2.1	79.5497	68.1055
2.2	77.4859	67.8657
2.3	75.985	67.1463
2.4	75.2345	63.789
2.5	74.2964	63.789
2.6	73.7336	63.0695
2.7	73.1707	63.0695
2.8	71.8574	62.3501
2.9	71.1069	61.3909
3	70.3565	61.1511
3.1	69.7936	61.1511
3.2	69.4184	60.6715
3.3	68.6679	60.4316
3.4	68.1051	58.2734
3.5	66.6041	58.2734
3.6	65.2908	58.2734
3.7	65.2908	57.7938
3.8	64.9156	56.1151
3.9	63.9775	55.1559
4	63.0394	55.1559
4.1	62.4766	53.717
4.2	60.9756	53.2374
4.3	60.9756	52.9976
4.4	60.4128	52.7578
4.5	59.8499	52.7578
4.6	58.9118	52.518
4.7	58.1613	51.7986
4.8	57.9737	50.8393
4.9	57.5985	49.8801
5	57.2233	49.8801
5.1	57.2233	49.4005
5.2	56.0976	49.4005
5.3	55.5347	49.4005
5.4	54.5966	47.9616
5.5	54.2214	47.9616
5.6	53.8462	46.0432
5.7	53.6585	45.5635
5.8	53.0957	45.3237
5.9	52.3452	44.8441
6	51.97	44.8441
6.1	51.4071	44.3645
6.2	51.2195	44.3645
6.3	51.0319	43.8849
6.4	50.8443	43.8849
6.5	50.6567	43.8849
6.6	50.2814	42.6859
6.7	49.531	42.6859
6.8	48.2176	41.9664
6.9	47.8424	41.4868
7	47.4672	41.4868
7.1	47.2796	39.8081
7.2	46.9043	39.8081
7.3	46.7167	39.5684
7.4	46.7167	39.3285
7.5	46.7167	39.3285
7.6	46.3415	38.6091
7.7	45.9662	38.3693
7.8	45.4034	38.3693
7.9	45.4034	36.6906
8	45.0281	36.6906
8.1	45.0281	36.4508
8.2	44.6529	36.4508
8.3	44.4653	36.211
8.4	44.4653	35.012
8.5	44.2777	35.012
8.6	44.2777	34.5324
8.7	44.2777	34.0528
8.8	43.5272	34.0528
8.9	43.3396	34.0528
9	42.5891	34.0528
9.1	42.5891	34.0528
9.2	42.4015	33.813
9.3	42.4015	33.3333
9.4	42.4015	33.3333
9.5	41.8387	33.3333
9.6	41.651	33.0935
9.7	41.651	32.8537
9.8	41.4634	32.8537
9.9	40.9006	32.1343
10	40.7129	32.1343
10.1	40.7129	32.1343
10.2	40.1501	31.8945
10.3	40.1501	31.8945
10.4	39.7749	31.4149
10.5	39.7749	31.4149
10.6	39.7749	31.4149
10.7	39.5872	31.4149
10.8	39.5872	30.9352
10.9	39.3996	30.4556
11	39.0244	30.4556
11.1	38.6492	30.4556
11.2	38.2739	30.4556
11.3	38.2739	30.2158
11.4	38.0863	28.5372
11.5	38.0863	28.5372
11.6	38.0863	28.2974
11.7	38.0863	28.2974
11.8	38.0863	28.2974
11.9	37.5234	28.2974
12	37.3358	28.2974
12.1	36.9606	28.2974
12.2	36.9606	28.0575
12.3	36.773	28.0575
12.4	36.3978	27.3381
12.5	36.2101	27.3381
12.6	36.0225	27.0983
12.7	35.8349	26.6187
12.8	35.8349	26.1391
12.9	35.8349	25.8993
13	35.8349	25.8993
13.1	35.8349	25.8993
13.2	35.2721	25.4197
13.3	35.0844	25.4197
13.4	35.0844	25.4197
13.5	35.0844	25.4197
13.6	34.8968	25.4197
13.7	34.334	25.1799
13.8	34.1463	24.7002
13.9	33.9587	24.7002
14	33.9587	24.7002
14.1	33.5835	24.7002
14.2	33.3959	24.7002
14.3	33.3959	23.9808
14.4	33.3959	23.9808
14.5	33.3959	23.9808
14.6	33.3959	23.741
14.7	33.2083	23.741
14.8	33.2083	23.741
14.9	33.0206	23.5012
15	33.0206	23.5012
15.1	32.833	23.5012
15.2	32.4578	23.5012
15.3	32.4578	23.2614
15.4	32.4578	23.2614
15.5	32.4578	23.2614
15.6	32.2702	23.2614
15.7	32.2702	23.2614
15.8	32.2702	23.0216
15.9	32.0825	22.7818
16	32.0825	22.7818
16.1	31.7073	22.542
16.2	31.7073	22.542
16.3	31.5197	22.3022
16.4	31.3321	22.0623
16.5	31.3321	22.0623
16.6	31.1445	21.8225
16.7	31.1445	21.8225
16.8	30.9568	21.5827
16.9	30.7692	21.5827
17	30.7692	21.5827
17.1	30.7692	21.3429
17.2	30.7692	21.1031
17.3	30.5816	21.1031
17.4	30.394	21.1031
17.5	30.2064	21.1031
17.6	30.0188	21.1031
17.7	30.0188	21.1031
17.8	30.0188	21.1031
17.9	30.0188	21.1031
18	30.0188	21.1031
18.1	29.6435	20.6235
18.2	29.6435	20.3837
18.3	29.2683	20.1439
18.4	29.0807	19.4245
18.5	28.7054	19.4245
18.6	28.3302	19.1847
18.7	28.3302	18.9448
18.8	28.1426	18.9448
18.9	28.1426	18.9448
19	28.1426	18.9448
19.1	27.955	18.9448
19.2	27.955	18.9448
19.3	27.7674	18.9448
19.4	27.3921	18.705
19.5	27.3921	18.705
19.6	27.2045	18.705
19.7	27.2045	18.4652
19.8	27.2045	18.4652
19.9	27.0169	17.7458
20	26.8293	17.7458
20.1	26.8293	17.506
20.2	26.8293	17.0264
20.3	26.6416	17.0264
20.4	26.6416	17.0264
20.5	26.454	17.0264
20.6	26.454	16.7866
20.7	26.454	16.7866
20.8	26.454	16.7866
20.9	26.2664	16.7866
21	26.2664	16.7866
21.1	26.2664	16.307
21.2	26.2664	16.307
21.3	26.2664	16.0672
21.4	25.8912	16.0672
21.5	25.8912	16.0672
21.6	25.8912	15.8273
21.7	25.8912	15.5875
21.8	25.8912	15.3477
21.9	25.8912	15.3477
22	25.7036	15.3477
22.1	25.7036	15.1079
22.2	25.516	15.1079
22.3	25.1407	15.1079
22.4	25.1407	15.1079
22.5	25.1407	15.1079
22.6	24.7655	14.8681
22.7	24.5779	14.8681
22.8	24.5779	14.8681
22.9	24.3902	14.6283
23	24.3902	14.6283
23.1	24.3902	14.6283
23.2	24.2026	14.6283
23.3	24.015	14.6283
23.4	24.015	14.6283
23.5	23.8274	14.6283
23.6	23.8274	14.6283
23.7	23.8274	14.1487
23.8	23.8274	14.1487
23.9	23.8274	13.9089
24	23.8274	13.9089
24.1	23.8274	13.6691
24.2	23.8274	13.4293
24.3	23.8274	13.4293
24.4	23.8274	13.4293
24.5	23.8274	13.4293
24.6	23.6398	13.4293
24.7	23.6398	13.1895
24.8	23.6398	13.1895
24.9	23.6398	13.1895
25	23.6398	13.1895
25.1	23.6398	13.1895
25.2	23.4522	13.1895
25.3	23.4522	13.1895
25.4	23.4522	12.9496
25.5	23.2645	12.9496
25.6	23.0769	12.9496
25.7	23.0769	12.7098
25.8	23.0769	12.7098
25.9	23.0769	12.7098
26	23.0769	12.7098
26.1	23.0769	12.7098
26.2	22.8893	12.2302
26.3	22.8893	12.2302
26.4	22.8893	11.9904
26.5	22.8893	11.9904
26.6	22.8893	11.7506
26.7	22.7017	11.7506
26.8	22.7017	11.7506
26.9	22.7017	11.7506
27	22.7017	11.7506
27.1	22.7017	11.7506
27.2	22.7017	11.7506
27.3	22.5141	11.7506
27.4	22.3265	11.271
27.5	22.3265	11.271
27.6	22.3265	11.271
27.7	22.3265	11.271
27.8	22.3265	11.271
27.9	22.3265	11.271
28	22.3265	11.271
28.1	22.3265	11.271
28.2	22.3265	11.0312
28.3	22.1388	11.0312
28.4	22.1388	10.7914
28.5	21.9512	10.7914
28.6	21.9512	10.7914
28.7	21.9512	10.5516
28.8	21.9512	10.5516
28.9	21.9512	10.5516
29	21.9512	10.5516
29.1	21.9512	10.5516
29.2	21.9512	10.3117
29.3	21.9512	10.3117
29.4	21.9512	10.0719
29.5	21.9512	10.0719
29.6	21.9512	10.0719
29.7	21.7636	10.0719
29.8	21.7636	10.0719
29.9	21.7636	10.0719
30	21.2007	10.0719
30.1	21.2007	10.0719
30.2	21.2007	10.0719
30.3	21.2007	10.0719
30.4	20.8255	9.83213
30.5	20.8255	9.83213
30.6	20.8255	9.59233
30.7	20.8255	9.59233
30.8	20.8255	9.59233
30.9	20.8255	9.59233
31	20.8255	9.59233
31.1	20.8255	9.59233
31.2	20.8255	9.59233
31.3	20.8255	9.59233
31.4	20.8255	9.59233
31.5	20.8255	9.59233
31.6	20.8255	9.59233
31.7	20.6379	9.59233
31.8	20.6379	9.59233
31.9	20.6379	9.59233
32	20.6379	9.59233
32.1	20.6379	9.59233
32.2	20.6379	9.59233
32.3	20.6379	9.59233
32.4	20.6379	9.59233
32.5	20.6379	9.59233
32.6	20.4503	9.59233
32.7	20.4503	9.35252
32.8	20.2627	9.35252
32.9	20.2627	9.35252
33	20.2627	9.35252
33.1	20.2627	9.11271
33.2	20.2627	9.11271
33.3	20.2627	9.11271
33.4	20.2627	9.11271
33.5	20.2627	9.11271
33.6	20.2627	9.11271
33.7	20.2627	9.11271
33.8	20.2627	9.11271
33.9	20.2627	9.11271
34	20.2627	9.11271
34.1	20.2627	9.11271
34.2	20.2627	9.11271
34.3	20.0751	9.11271
34.4	20.0751	9.11271
34.5	19.6998	9.11271
34.6	19.6998	8.8729
34.7	19.6998	8.8729
34.8	19.3246	8.8729
34.9	19.3246	8.8729
35	19.3246	8.8729
35.1	19.137	8.8729
35.2	19.137	8.63309
35.3	19.137	8.63309
35.4	19.137	8.39329
35.5	19.137	8.39329
35.6	19.137	8.39329
35.7	19.137	8.39329
35.8	18.9493	8.39329
35.9	18.9493	8.15348
36	18.9493	8.15348
36.1	18.7617	8.15348
36.2	18.5741	8.15348
36.3	18.5741	8.15348
36.4	18.5741	7.91367
36.5	18.3865	7.91367
36.6	18.3865	7.91367
36.7	18.1989	7.67386
36.8	18.0113	7.67386
36.9	18.0113	7.67386
37	18.0113	7.67386
37.1	18.0113	7.67386
37.2	18.0113	7.67386
37.3	18.0113	7.67386
37.4	18.0113	7.67386
37.5	18.0113	7.67386
37.6	18.0113	7.67386
37.7	18.0113	7.67386
37.8	17.8236	7.67386
37.9	17.8236	7.67386
38	17.4484	7.67386
38.1	17.2608	7.67386
38.2	17.2608	7.67386
38.3	17.2608	7.67386
38.4	17.2608	7.67386
38.5	17.2608	7.67386
38.6	17.0732	7.67386
38.7	17.0732	7.67386
38.8	17.0732	7.67386
38.9	17.0732	7.43405
39	17.0732	7.43405
39.1	16.8855	7.19424
39.2	16.8855	7.19424
39.3	16.8855	7.19424
39.4	16.6979	7.19424
39.5	16.6979	7.19424
39.6	16.6979	7.19424
39.7	16.6979	7.19424
39.8	16.6979	7.19424
39.9	16.5103	7.19424
40	16.5103	7.19424
40.1	16.5103	7.19424
40.2	16.5103	7.19424
40.3	16.5103	7.19424
40.4	16.5103	7.19424
40.5	16.5103	7.19424
40.6	16.5103	7.19424
40.7	16.5103	7.19424
40.8	16.3227	6.95444
40.9	16.3227	6.95444
41	16.3227	6.95444
41.1	16.3227	6.95444
41.2	16.3227	6.95444
41.3	16.3227	6.95444
41.4	16.3227	6.95444
41.5	16.3227	6.95444
41.6	16.3227	6.95444
41.7	16.3227	6.71463
41.8	16.3227	6.71463
41.9	16.3227	6.71463
42	16.1351	6.71463
42.1	16.1351	6.71463
42.2	16.1351	6.71463
42.3	16.1351	6.71463
42.4	16.1351	6.71463
42.5	16.1351	6.71463
42.6	16.1351	6.47482
42.7	16.1351	6.47482
42.8	16.1351	6.47482
42.9	15.9475	6.47482
43	15.9475	6.47482
43.1	15.9475	6.47482
43.2	15.9475	6.47482
43.3	15.9475	6.47482
43.4	15.9475	6.47482
43.5	15.9475	6.47482
43.6	15.9475	6.47482
43.7	15.9475	6.47482
43.8	15.9475	6.47482
43.9	15.9475	6.47482
44	15.7599	6.47482
44.1	15.7599	6.47482
44.2	15.7599	6.47482
44.3	15.5722	6.47482
44.4	15.5722	6.23501
44.5	15.5722	6.23501
44.6	15.5722	6.23501
44.7	15.3846	6.23501
44.8	15.3846	6.23501
44.9	15.197	6.23501
45	15.197	6.23501
45.1	15.197	6.23501
45.2	15.197	6.23501
45.3	15.197	6.23501
45.4	15.197	6.23501
45.5	15.197	6.23501
45.6	15.197	6.23501
45.7	15.197	6.23501
45.8	15.197	6.23501
45.9	15.197	5.9952
46	15.197	5.9952
46.1	15.197	5.9952
46.2	15.197	5.9952
46.3	15.0094	5.9952
46.4	15.0094	5.9952
46.5	15.0094	5.9952
46.6	15.0094	5.9952
46.7	15.0094	5.9952
46.8	15.0094	5.9952
46.9	15.0094	5.9952
47	14.8218	5.9952
47.1	14.6341	5.9952
47.2	14.6341	5.9952
47.3	14.6341	5.9952
47.4	14.6341	5.9952
47.5	14.6341	5.9952
47.6	14.4465	5.9952
47.7	14.4465	5.9952
47.8	14.4465	5.9952
47.9	14.4465	5.9952
48	14.4465	5.9952
48.1	14.4465	5.9952
48.2	14.4465	5.9952
48.3	14.2589	5.9952
48.4	14.0713	5.9952
48.5	14.0713	5.9952
48.6	14.0713	5.9952
48.7	14.0713	5.9952
48.8	14.0713	5.9952
48.9	13.8837	5.9952
49	13.8837	5.9952
49.1	13.8837	5.9952
49.2	13.8837	5.9952
49.3	13.8837	5.9952
49.4	13.8837	5.9952
49.5	13.8837	5.9952
49.6	13.8837	5.9952
49.7	13.8837	5.9952
49.8	13.8837	5.9952
49.9	13.8837	5.9952
50	13.8837	5.9952
50.1	13.8837	5.9952
50.2	13.8837	5.9952
50.3	13.8837	5.9952
50.4	13.8837	5.9952
50.5	13.8837	5.9952
50.6	13.8837	5.9952
50.7	13.5084	5.9952
50.8	13.5084	5.9952
50.9	13.5084	5.9952
51	13.3208	5.9952
51.1	13.1332	5.9952
51.2	13.1332	5.7554
51.3	13.1332	5.51559
51.4	13.1332	5.51559
51.5	12.9456	5.51559
51.6	12.9456	5.51559
51.7	12.9456	5.51559
51.8	12.9456	5.51559
51.9	12.9456	5.51559
52	12.9456	5.51559
52.1	12.758	5.51559
52.2	12.758	5.51559
52.3	12.758	5.51559
52.4	12.758	5.51559
52.5	12.758	5.51559
52.6	12.758	5.51559
52.7	12.5704	5.51559
52.8	12.5704	5.51559
52.9	12.5704	5.51559
53	12.5704	5.51559
53.1	12.5704	5.51559
53.2	12.5704	5.51559
53.3	12.5704	5.51559
53.4	12.3827	5.51559
53.5	12.3827	5.51559
53.6	12.3827	5.51559
53.7	12.3827	5.51559
53.8	12.3827	5.51559
53.9	12.3827	5.51559
54	12.3827	5.51559
54.1	12.1951	5.51559
54.2	12.1951	5.51559
54.3	12.1951	5.51559
54.4	12.1951	5.27578
54.5	12.1951	5.27578
54.6	12.1951	5.27578
54.7	12.1951	5.27578
54.8	12.1951	5.03597
54.9	12.1951	5.03597
55	12.1951	5.03597
55.1	12.1951	5.03597
55.2	12.1951	5.03597
55.3	12.1951	5.03597
55.4	12.1951	5.03597
55.5	12.1951	5.03597
55.6	12.1951	5.03597
55.7	12.1951	5.03597
55.8	12.1951	5.03597
55.9	12.1951	4.79616
56	12.1951	4.79616
56.1	12.1951	4.79616
56.2	12.1951	4.79616
56.3	12.1951	4.79616
56.4	12.1951	4.79616
56.5	12.1951	4.79616
56.6	12.1951	4.79616
56.7	12.1951	4.79616
56.8	12.1951	4.79616
56.9	12.1951	4.79616
57	12.1951	4.79616
57.1	12.1951	4.79616
57.2	12.1951	4.79616
57.3	12.1951	4.79616
57.4	12.1951	4.79616
57.5	12.1951	4.79616
57.6	12.1951	4.79616
57.7	12.1951	4.79616
57.8	12.0075	4.79616
57.9	12.0075	4.55635
58	12.0075	4.55635
58.1	11.8199	4.55635
58.2	11.8199	4.55635
58.3	11.8199	4.55635
58.4	11.8199	4.55635
58.5	11.6323	4.55635
58.6	11.257	4.55635
58.7	11.257	4.55635
58.8	11.257	4.55635
58.9	11.257	4.55635
59	11.257	4.55635
59.1	11.257	4.55635
59.2	11.257	4.55635
59.3	11.257	4.55635
59.4	11.257	4.31655
59.5	11.0694	4.31655
59.6	11.0694	4.31655
59.7	11.0694	4.31655
59.8	11.0694	4.31655
59.9	11.0694	4.31655
60	11.0694	4.31655
60.1	11.0694	4.31655
60.2	11.0694	4.31655
60.3	11.0694	4.31655
60.4	11.0694	4.31655
60.5	11.0694	4.31655
60.6	11.0694	4.31655
60.7	11.0694	4.31655
60.8	11.0694	4.31655
60.9	11.0694	4.31655
61	11.0694	4.31655
61.1	11.0694	4.31655
61.2	11.0694	4.31655
61.3	11.0694	4.31655
61.4	11.0694	4.31655
61.5	11.0694	4.31655
61.6	11.0694	4.31655
61.7	11.0694	4.31655
61.8	11.0694	4.31655
61.9	11.0694	4.31655
62	11.0694	4.31655
62.1	10.8818	4.31655
62.2	10.8818	4.31655
62.3	10.8818	4.31655
62.4	10.8818	4.31655
62.5	10.8818	4.31655
62.6	10.8818	4.31655
62.7	10.8818	4.31655
62.8	10.8818	4.31655
62.9	10.8818	4.31655
63	10.8818	4.31655
63.1	10.6942	4.31655
63.2	10.6942	4.31655
63.3	10.6942	4.31655
63.4	10.6942	4.31655
63.5	10.6942	4.31655
63.6	10.6942	4.31655
63.7	10.6942	4.31655
63.8	10.6942	4.31655
63.9	10.6942	4.31655
64	10.6942	4.31655
64.1	10.6942	4.31655
64.2	10.5066	4.31655
64.3	10.5066	4.31655
64.4	10.5066	4.31655
64.5	10.5066	4.31655
64.6	10.5066	4.31655
64.7	10.5066	4.31655
64.8	10.5066	4.31655
64.9	10.3189	4.31655
65	10.3189	4.31655
65.1	10.3189	4.31655
65.2	9.94371	4.31655
65.3	9.94371	4.31655
65.4	9.94371	4.31655
65.5	9.94371	4.31655
65.6	9.94371	4.31655
65.7	9.7561	4.31655
65.8	9.7561	4.31655
65.9	9.7561	4.31655
66	9.7561	4.31655
66.1	9.7561	4.31655
66.2	9.7561	4.07674
66.3	9.7561	4.07674
66.4	9.7561	4.07674
66.5	9.7561	4.07674
66.6	9.7561	4.07674
66.7	9.7561	4.07674
66.8	9.7561	4.07674
66.9	9.7561	4.07674
67	9.7561	4.07674
67.1	9.7561	4.07674
67.2	9.56848	4.07674
67.3	9.56848	4.07674
67.4	9.56848	4.07674
67.5	9.56848	4.07674
67.6	9.56848	3.83693
67.7	9.38086	3.83693
67.8	9.38086	3.83693
67.9	9.38086	3.83693
68	9.38086	3.83693
68.1	9.38086	3.83693
68.2	9.38086	3.83693
68.3	9.38086	3.59712
68.4	9.38086	3.59712
68.5	9.38086	3.59712
68.6	9.38086	3.59712
68.7	9.19325	3.59712
68.8	9.19325	3.59712
68.9	9.19325	3.35731
69	9.19325	3.35731
69.1	9.00563	3.35731
69.2	9.00563	3.35731
69.3	9.00563	3.35731
69.4	9.00563	3.35731
69.5	9.00563	3.35731
69.6	9.00563	3.35731
69.7	9.00563	3.35731
69.8	9.00563	3.35731
69.9	9.00563	3.35731
70	9.00563	3.35731
70.1	9.00563	3.35731
70.2	9.00563	3.35731
70.3	9.00563	3.35731
70.4	9.00563	3.35731
70.5	9.00563	3.35731
70.6	9.00563	3.35731
70.7	9.00563	3.35731
70.8	9.00563	3.35731
70.9	9.00563	3.35731
71	9.00563	3.35731
71.1	9.00563	3.35731
71.2	8.81801	3.35731
71.3	8.81801	3.35731
71.4	8.81801	3.35731
71.5	8.81801	3.35731
71.6	8.81801	3.35731
71.7	8.81801	3.35731
71.8	8.81801	3.35731
71.9	8.81801	3.35731
72	8.81801	3.35731
72.1	8.81801	3.35731
72.2	8.81801	3.35731
72.3	8.81801	3.35731
72.4	8.81801	3.35731
72.5	8.81801	3.35731
72.6	8.81801	3.35731
72.7	8.81801	3.35731
72.8	8.81801	3.35731
72.9	8.81801	3.35731
73	8.81801	3.35731
73.1	8.81801	3.35731
73.2	8.81801	3.35731
73.3	8.81801	3.35731
73.4	8.81801	3.35731
73.5	8.81801	3.35731
73.6	8.81801	3.35731
73.7	8.81801	3.35731
73.8	8.81801	3.35731
73.9	8.81801	3.35731
74	8.81801	3.35731
74.1	8.81801	3.35731
74.2	8.81801	3.35731
74.3	8.81801	3.35731
74.4	8.81801	3.35731
74.5	8.81801	3.35731
74.6	8.81801	3.35731
74.7	8.63039	3.35731
74.8	8.63039	3.35731
74.9	8.63039	3.35731
75	8.63039	3.35731
75.1	8.63039	3.35731
75.2	8.63039	3.35731
75.3	8.63039	3.35731
75.4	8.63039	3.35731
75.5	8.63039	3.35731
75.6	8.63039	3.35731
75.7	8.63039	3.35731
75.8	8.63039	3.35731
75.9	8.63039	3.35731
76	8.63039	3.35731
76.1	8.63039	3.35731
76.2	8.63039	3.35731
76.3	8.63039	3.35731
76.4	8.63039	3.35731
76.5	8.63039	3.35731
76.6	8.63039	3.35731
76.7	8.63039	3.11751
76.8	8.63039	3.11751
76.9	8.63039	3.11751
77	8.63039	3.11751
77.1	8.63039	3.11751
77.2	8.63039	3.11751
77.3	8.63039	3.11751
77.4	8.63039	3.11751
77.5	8.63039	3.11751
77.6	8.63039	3.11751
77.7	8.63039	3.11751
77.8	8.63039	3.11751
77.9	8.63039	3.11751
78	8.63039	3.11751
78.1	8.63039	3.11751
78.2	8.63039	3.11751
78.3	8.63039	3.11751
78.4	8.63039	3.11751
78.5	8.63039	3.11751
78.6	8.63039	3.11751
78.7	8.63039	3.11751
78.8	8.63039	2.8777
78.9	8.63039	2.8777
79	8.63039	2.8777
79.1	8.63039	2.8777
79.2	8.63039	2.8777
79.3	8.44278	2.63789
79.4	8.44278	2.63789
79.5	8.44278	2.63789
79.6	8.44278	2.63789
79.7	8.44278	2.63789
79.8	8.44278	2.63789
79.9	8.44278	2.63789
80	8.44278	2.63789
80.1	8.44278	2.63789
80.2	8.25516	2.63789
80.3	8.25516	2.63789
80.4	8.25516	2.63789
80.5	8.25516	2.63789
80.6	8.25516	2.63789
80.7	8.25516	2.63789
80.8	8.25516	2.63789
80.9	8.25516	2.63789
81	8.25516	2.63789
81.1	8.25516	2.63789
81.2	8.25516	2.63789
81.3	8.25516	2.63789
81.4	8.25516	2.63789
81.5	8.25516	2.63789
81.6	8.25516	2.63789
81.7	8.25516	2.63789
81.8	8.25516	2.63789
81.9	8.25516	2.63789
82	8.25516	2.63789
82.1	8.25516	2.63789
82.2	8.25516	2.63789
82.3	8.25516	2.63789
82.4	8.25516	2.63789
82.5	8.25516	2.63789
82.6	8.25516	2.63789
82.7	8.25516	2.63789
82.8	8.25516	2.63789
82.9	8.25516	2.63789
83	8.25516	2.63789
83.1	8.25516	2.63789
83.2	8.25516	2.63789
83.3	8.25516	2.63789
83.4	8.25516	2.63789
83.5	8.06754	2.63789
83.6	8.06754	2.63789
83.7	8.06754	2.39808
83.8	8.06754	2.39808
83.9	8.06754	2.39808
84	8.06754	2.39808
84.1	8.06754	2.39808
84.2	8.06754	2.39808
84.3	8.06754	2.39808
84.4	8.06754	2.39808
84.5	8.06754	2.39808
84.6	8.06754	2.39808
84.7	8.06754	2.39808
84.8	8.06754	2.39808
84.9	8.06754	2.39808
85	8.06754	2.39808
85.1	8.06754	2.39808
85.2	8.06754	2.39808
85.3	8.06754	2.39808
85.4	8.06754	2.39808
85.5	8.06754	2.39808
85.6	8.06754	2.39808
85.7	8.06754	2.39808
85.8	8.06754	2.39808
85.9	8.06754	2.39808
86	8.06754	2.39808
86.1	7.87993	2.39808
86.2	7.87993	2.39808
86.3	7.87993	2.39808
86.4	7.87993	2.39808
86.5	7.87993	2.39808
86.6	7.87993	2.39808
86.7	7.87993	2.39808
86.8	7.87993	2.39808
86.9	7.87993	2.39808
87	7.69231	2.39808
87.1	7.69231	2.39808
87.2	7.69231	2.39808
87.3	7.69231	2.39808
87.4	7.69231	2.39808
87.5	7.50469	2.39808
87.6	7.50469	2.39808
87.7	7.50469	2.39808
87.8	7.50469	2.39808
87.9	7.50469	2.39808
88	7.50469	2.39808
88.1	7.50469	2.39808
88.2	7.50469	2.39808
88.3	7.50469	2.39808
88.4	7.50469	2.39808
88.5	7.50469	2.39808
88.6	7.50469	2.39808
88.7	7.50469	2.39808
88.8	7.31707	2.39808
88.9	7.31707	2.39808
89	7.31707	2.39808
89.1	7.31707	2.39808
89.2	7.31707	2.39808
89.3	7.31707	2.39808
89.4	7.31707	2.15827
89.5	7.31707	2.15827
89.6	7.31707	2.15827
89.7	7.31707	2.15827
89.8	7.31707	2.15827
89.9	7.31707	1.91847
90	7.31707	1.91847
90.1	7.31707	1.91847
90.2	7.31707	1.91847
90.3	7.31707	1.91847
90.4	7.31707	1.91847
90.5	7.31707	1.91847
90.6	7.31707	1.91847
90.7	7.31707	1.91847
90.8	7.31707	1.91847
90.9	7.31707	1.91847
91	7.31707	1.91847
91.1	7.31707	1.91847
91.2	7.31707	1.91847
91.3	7.12946	1.91847
91.4	7.12946	1.91847
91.5	7.12946	1.91847
91.6	7.12946	1.91847
91.7	7.12946	1.91847
91.8	7.12946	1.91847
91.9	7.12946	1.91847
92	7.12946	1.91847
92.1	7.12946	1.91847
92.2	7.12946	1.91847
92.3	7.12946	1.67866
92.4	7.12946	1.67866
92.5	7.12946	1.67866
92.6	7.12946	1.67866
92.7	7.12946	1.67866
92.8	7.12946	1.67866
92.9	7.12946	1.67866
93	7.12946	1.67866
93.1	7.12946	1.67866
93.2	7.12946	1.67866
93.3	7.12946	1.67866
93.4	7.12946	1.67866
93.5	6.94184	1.67866
93.6	6.94184	1.67866
93.7	6.94184	1.67866
93.8	6.94184	1.67866
93.9	6.94184	1.67866
94	6.94184	1.67866
94.1	6.94184	1.67866
94.2	6.94184	1.67866
94.3	6.94184	1.67866
94.4	6.94184	1.67866
94.5	6.94184	1.67866
94.6	6.94184	1.67866
94.7	6.94184	1.67866
94.8	6.94184	1.67866
94.9	6.94184	1.67866
95	6.94184	1.67866
95.1	6.94184	1.67866
95.2	6.94184	1.67866
95.3	6.94184	1.67866
95.4	6.75422	1.67866
95.5	6.75422	1.67866
95.6	6.75422	1.67866
95.7	6.75422	1.67866
95.8	6.75422	1.67866
95.9	6.75422	1.67866
96	6.75422	1.67866
96.1	6.75422	1.67866
96.2	6.75422	1.67866
96.3	6.75422	1.67866
96.4	6.75422	1.67866
96.5	6.75422	1.67866
96.6	6.75422	1.67866
96.7	6.75422	1.67866
96.8	6.75422	1.67866
96.9	6.75422	1.67866
97	6.75422	1.67866
97.1	6.75422	1.67866
97.2	6.75422	1.67866
97.3	6.75422	1.67866
97.4	6.75422	1.67866
97.5	6.5666	1.67866
97.6	6.5666	1.67866
97.7	6.5666	1.67866
97.8	6.5666	1.67866
97.9	6.37899	1.67866
98	6.37899	1.67866
98.1	6.37899	1.67866
98.2	6.37899	1.67866
98.3	6.37899	1.67866
98.4	6.37899	1.67866
98.5	6.37899	1.67866
98.6	6.37899	1.67866
98.7	6.37899	1.67866
98.8	6.37899	1.67866
98.9	6.37899	1.67866
99	6.37899	1.67866
99.1	6.37899	1.67866
99.2	6.19137	1.67866
99.3	6.19137	1.67866
99.4	6.19137	1.67866
99.5	6.19137	1.67866
99.6	6.19137	1.67866
99.7	6.19137	1.67866
99.8	6.19137	1.67866
99.9	6.19137	1.67866
100	6.19137	1.67866
100.1	6.19137	1.67866
100.2	6.19137	1.67866
100.3	6.19137	1.67866
100.4	6.19137	1.67866
100.5	6.19137	1.67866
100.6	6.19137	1.67866
100.7	6.19137	1.67866
100.8	6.19137	1.67866
100.9	6.19137	1.67866
101	6.19137	1.67866
101.1	6.19137	1.67866
101.2	6.19137	1.67866
101.3	6.19137	1.67866
101.4	6.19137	1.67866
101.5	6.19137	1.67866
101.6	6.19137	1.67866
101.7	6.19137	1.67866
101.8	6.19137	1.67866
101.9	6.19137	1.67866
102	6.19137	1.67866
102.1	6.19137	1.67866
102.2	6.19137	1.67866
102.3	6.19137	1.67866
102.4	6.19137	1.67866
102.5	6.19137	1.67866
102.6	6.19137	1.67866
102.7	6.19137	1.67866
102.8	6.19137	1.67866
102.9	6.00375	1.67866
103	6.00375	1.67866
103.1	6.00375	1.67866
103.2	6.00375	1.67866
103.3	6.00375	1.67866
103.4	6.00375	1.67866
103.5	6.00375	1.67866
103.6	6.00375	1.67866
103.7	6.00375	1.67866
103.8	6.00375	1.67866
103.9	6.00375	1.67866
104	6.00375	1.67866
104.1	6.00375	1.67866
104.2	6.00375	1.67866
104.3	6.00375	1.67866
104.4	6.00375	1.67866
104.5	6.00375	1.67866
104.6	6.00375	1.67866
104.7	6.00375	1.67866
104.8	6.00375	1.67866
104.9	6.00375	1.67866
105	6.00375	1.67866
105.1	6.00375	1.67866
105.2	6.00375	1.67866
105.3	6.00375	1.67866
105.4	6.00375	1.67866
105.5	6.00375	1.67866
105.6	5.81614	1.67866
105.7	5.81614	1.67866
105.8	5.81614	1.67866
105.9	5.81614	1.67866
106	5.81614	1.67866
106.1	5.81614	1.67866
106.2	5.81614	1.67866
106.3	5.81614	1.67866
106.4	5.81614	1.67866
106.5	5.81614	1.67866
106.6	5.81614	1.67866
106.7	5.81614	1.67866
106.8	5.81614	1.67866
106.9	5.81614	1.67866
107	5.81614	1.67866
107.1	5.81614	1.67866
107.2	5.81614	1.67866
107.3	5.81614	1.67866
107.4	5.81614	1.67866
107.5	5.81614	1.67866
107.6	5.81614	1.67866
107.7	5.81614	1.67866
107.8	5.81614	1.67866
107.9	5.81614	1.67866
108	5.81614	1.67866
108.1	5.81614	1.67866
108.2	5.81614	1.67866
108.3	5.81614	1.67866
108.4	5.81614	1.67866
108.5	5.81614	1.67866
108.6	5.81614	1.67866
108.7	5.81614	1.67866
108.8	5.81614	1.67866
108.9	5.81614	1.67866
109	5.81614	1.67866
109.1	5.81614	1.67866
109.2	5.81614	1.67866
109.3	5.81614	1.67866
109.4	5.81614	1.67866
109.5	5.81614	1.67866
109.6	5.81614	1.67866
109.7	5.81614	1.67866
109.8	5.62852	1.67866
109.9	5.62852	1.67866
110	5.62852	1.67866
110.1	5.62852	1.67866
110.2	5.4409	1.67866
110.3	5.4409	1.67866
110.4	5.4409	1.67866
110.5	5.4409	1.67866
110.6	5.25328	1.67866
110.7	5.25328	1.67866
110.8	5.25328	1.67866
110.9	5.25328	1.67866
111	5.25328	1.67866
111.1	5.25328	1.67866
111.2	5.25328	1.67866
111.3	5.25328	1.67866
111.4	5.25328	1.67866
111.5	5.25328	1.67866
111.6	5.25328	1.67866
111.7	5.25328	1.67866
111.8	5.25328	1.67866
111.9	5.25328	1.67866
112	5.25328	1.67866
112.1	5.25328	1.67866
112.2	5.25328	1.67866
112.3	5.25328	1.67866
112.4	5.25328	1.67866
112.5	5.25328	1.67866
112.6	5.25328	1.67866
112.7	5.25328	1.67866
112.8	5.25328	1.67866
112.9	5.25328	1.67866
113	5.25328	1.67866
113.1	5.25328	1.67866
113.2	5.25328	1.67866
113.3	5.25328	1.67866
113.4	5.25328	1.67866
113.5	5.25328	1.67866
113.6	5.25328	1.67866
113.7	5.25328	1.67866
113.8	5.06567	1.67866
113.9	5.06567	1.67866
114	5.06567	1.67866
114.1	5.06567	1.67866
114.2	5.06567	1.67866
114.3	5.06567	1.67866
114.4	5.06567	1.67866
114.5	5.06567	1.67866
114.6	5.06567	1.67866
114.7	5.06567	1.67866
114.8	5.06567	1.67866
114.9	5.06567	1.67866
115	4.87805	1.67866
115.1	4.87805	1.67866
115.2	4.87805	1.67866
115.3	4.87805	1.67866
115.4	4.87805	1.67866
115.5	4.87805	1.67866
115.6	4.87805	1.67866
115.7	4.69043	1.67866
115.8	4.69043	1.67866
115.9	4.69043	1.67866
116	4.69043	1.67866
116.1	4.69043	1.67866
116.2	4.69043	1.67866
116.3	4.69043	1.67866
116.4	4.69043	1.67866
116.5	4.69043	1.67866
116.6	4.69043	1.67866
116.7	4.69043	1.67866
116.8	4.50281	1.67866
116.9	4.50281	1.67866
117	4.50281	1.67866
117.1	4.50281	1.67866
117.2	4.50281	1.67866
117.3	4.50281	1.67866
117.4	4.50281	1.67866
117.5	4.50281	1.67866
117.6	4.50281	1.67866
117.7	4.50281	1.67866
117.8	4.50281	1.67866
117.9	4.50281	1.67866
118	4.50281	1.67866
118.1	4.50281	1.67866
118.2	4.50281	1.67866
118.3	4.50281	1.67866
118.4	4.50281	1.67866
118.5	4.50281	1.67866
118.6	4.50281	1.67866
118.7	4.50281	1.67866
118.8	4.50281	1.67866
118.9	4.50281	1.67866
119	4.50281	1.67866
119.1	4.50281	1.67866
119.2	4.50281	1.67866
119.3	4.50281	1.67866
119.4	4.50281	1.67866
119.5	4.50281	1.67866
119.6	4.50281	1.67866
119.7	4.50281	1.67866
119.8	4.50281	1.67866
119.9	4.50281	1.67866
120	4.50281	1.67866
120.1	4.50281	1.67866
120.2	4.50281	1.67866
120.3	4.50281	1.67866
120.4	4.50281	1.67866
120.5	4.50281	1.67866
120.6	4.3152	1.67866
120.7	4.3152	1.67866
120.8	4.3152	1.67866
120.9	4.3152	1.67866
121	4.3152	1.67866
121.1	4.3152	1.67866
121.2	4.3152	1.67866
121.3	4.3152	1.67866
121.4	4.3152	1.67866
121.5	4.3152	1.67866
121.6	4.3152	1.67866
121.7	4.3152	1.67866
121.8	4.3152	1.67866
121.9	4.3152	1.67866
122	4.3152	1.67866
122.1	4.3152	1.67866
122.2	4.3152	1.67866
122.3	4.3152	1.67866
122.4	4.3152	1.67866
122.5	4.3152	1.67866
122.6	4.3152	1.67866
122.7	4.3152	1.67866
122.8	4.3152	1.67866
122.9	4.3152	1.67866
123	4.3152	1.67866
123.1	4.3152	1.67866
123.2	4.3152	1.67866
123.3	4.3152	1.67866
123.4	4.3152	1.67866
123.5	4.3152	1.67866
123.6	4.3152	1.67866
123.7	4.3152	1.67866
123.8	4.3152	1.67866
123.9	4.3152	1.67866
124	4.3152	1.67866
124.1	4.3152	1.67866
124.2	4.3152	1.67866
124.3	4.3152	1.67866
124.4	4.3152	1.67866
124.5	4.3152	1.67866
124.6	4.3152	1.67866
124.7	4.3152	1.67866
124.8	4.12758	1.67866
124.9	4.12758	1.67866
125	4.12758	1.67866
125.1	4.12758	1.67866
125.2	4.12758	1.67866
125.3	4.12758	1.67866
125.4	4.12758	1.67866
125.5	4.12758	1.67866
125.6	3.93996	1.67866
125.7	3.93996	1.67866
125.8	3.93996	1.67866
125.9	3.93996	1.67866
126	3.93996	1.67866
126.1	3.93996	1.67866
126.2	3.93996	1.67866
126.3	3.93996	1.67866
126.4	3.93996	1.67866
126.5	3.93996	1.67866
126.6	3.93996	1.67866
126.7	3.93996	1.67866
126.8	3.93996	1.67866
126.9	3.93996	1.67866
127	3.93996	1.67866
127.1	3.93996	1.67866
127.2	3.93996	1.67866
127.3	3.93996	1.67866
127.4	3.93996	1.67866
127.5	3.93996	1.67866
127.6	3.93996	1.67866
127.7	3.93996	1.67866
127.8	3.93996	1.67866
127.9	3.93996	1.67866
128	3.93996	1.67866
128.1	3.93996	1.67866
128.2	3.93996	1.67866
128.3	3.93996	1.67866
128.4	3.93996	1.67866
128.5	3.93996	1.67866
128.6	3.93996	1.67866
128.7	3.93996	1.67866
128.8	3.93996	1.67866
128.9	3.93996	1.67866
129	3.93996	1.67866
129.1	3.93996	1.67866
129.2	3.93996	1.67866
129.3	3.93996	1.67866
129.4	3.93996	1.67866
129.5	3.93996	1.67866
129.6	3.93996	1.67866
129.7	3.93996	1.67866
129.8	3.93996	1.67866
129.9	3.93996	1.67866
130	3.75235	1.67866
130.1	3.75235	1.67866
130.2	3.75235	1.67866
130.3	3.75235	1.67866
130.4	3.75235	1.67866
130.5	3.75235	1.67866
130.6	3.75235	1.67866
130.7	3.75235	1.67866
130.8	3.75235	1.67866
130.9	3.75235	1.67866
131	3.75235	1.67866
131.1	3.75235	1.67866
131.2	3.75235	1.67866
131.3	3.75235	1.67866
131.4	3.75235	1.67866
131.5	3.75235	1.67866
131.6	3.75235	1.67866
131.7	3.75235	1.67866
131.8	3.75235	1.67866
131.9	3.75235	1.67866
132	3.56473	1.67866
132.1	3.56473	1.67866
132.2	3.56473	1.67866
132.3	3.56473	1.67866
132.4	3.56473	1.67866
132.5	3.56473	1.67866
132.6	3.56473	1.67866
132.7	3.56473	1.67866
132.8	3.56473	1.67866
132.9	3.56473	1.67866
133	3.56473	1.67866
133.1	3.56473	1.67866
133.2	3.56473	1.67866
133.3	3.56473	1.67866
133.4	3.56473	1.67866
133.5	3.56473	1.67866
133.6	3.56473	1.67866
133.7	3.56473	1.43885
133.8	3.56473	1.43885
133.9	3.56473	1.43885
134	3.56473	1.43885
134.1	3.56473	1.43885
134.2	3.56473	1.43885
134.3	3.56473	1.43885
134.4	3.56473	1.43885
134.5	3.56473	1.43885
134.6	3.56473	1.43885
134.7	3.37711	1.43885
134.8	3.37711	1.43885
134.9	3.37711	1.43885
135	3.37711	1.43885
135.1	3.37711	1.43885
135.2	3.37711	1.43885
135.3	3.37711	1.43885
135.4	3.37711	1.43885
135.5	3.37711	1.43885
135.6	3.37711	1.43885
135.7	3.37711	1.43885
135.8	3.37711	1.43885
135.9	3.37711	1.43885
136	3.37711	1.43885
136.1	3.37711	1.43885
136.2	3.37711	1.43885
136.3	3.37711	1.43885
136.4	3.37711	1.43885
136.5	3.37711	1.43885
136.6	3.37711	1.43885
136.7	3.37711	1.43885
136.8	3.37711	1.43885
136.9	3.37711	1.43885
137	3.37711	1.43885
137.1	3.37711	1.43885
137.2	3.37711	1.43885
137.3	3.37711	1.43885
137.4	3.37711	1.43885
137.5	3.37711	1.43885
137.6	3.37711	1.43885
137.7	3.37711	1.43885
137.8	3.37711	1.43885
137.9	3.37711	1.43885
138	3.37711	1.43885
138.1	3.37711	1.43885
138.2	3.37711	1.43885
138.3	3.37711	1.43885
138.4	3.37711	1.43885
138.5	3.37711	1.43885
138.6	3.37711	1.43885
138.7	3.37711	1.43885
138.8	3.37711	1.43885
138.9	3.37711	1.43885
139	3.37711	1.43885
139.1	3.37711	1.43885
139.2	3.37711	1.43885
139.3	3.37711	1.43885
139.4	3.37711	1.43885
139.5	3.37711	1.43885
139.6	3.37711	1.43885
139.7	3.37711	1.43885
139.8	3.37711	1.43885
139.9	3.37711	1.43885
140	3.37711	1.43885
140.1	3.37711	1.43885
140.2	3.37711	1.43885
140.3	3.37711	1.43885
140.4	3.37711	1.43885
140.5	3.37711	1.43885
140.6	3.37711	1.43885
140.7	3.37711	1.43885
140.8	3.37711	1.43885
140.9	3.37711	1.43885
141	3.37711	1.43885
141.1	3.37711	1.43885
141.2	3.37711	1.43885
141.3	3.37711	1.43885
141.4	3.37711	1.43885
141.5	3.37711	1.43885
141.6	3.37711	1.43885
141.7	3.37711	1.43885
141.8	3.37711	1.43885
141.9	3.37711	1.43885
142	3.37711	1.43885
142.1	3.37711	1.43885
142.2	3.37711	1.43885
142.3	3.37711	1.43885
142.4	3.37711	1.43885
142.5	3.37711	1.43885
142.6	3.37711	1.43885
142.7	3.37711	1.43885
142.8	3.37711	1.43885
142.9	3.37711	1.43885
143	3.00188	1.43885
143.1	3.00188	1.43885
143.2	3.00188	1.43885
143.3	3.00188	1.43885
143.4	3.00188	1.43885
143.5	3.00188	1.43885
143.6	3.00188	1.43885
143.7	3.00188	1.43885
143.8	3.00188	1.43885
143.9	3.00188	1.43885
144	3.00188	1.43885
144.1	3.00188	1.43885
144.2	3.00188	1.43885
144.3	3.00188	1.43885
144.4	3.00188	1.43885
144.5	3.00188	1.43885
144.6	3.00188	1.43885
144.7	3.00188	1.43885
144.8	3.00188	1.43885
144.9	3.00188	1.43885
145	3.00188	1.43885
145.1	3.00188	1.43885
145.2	3.00188	1.43885
145.3	3.00188	1.43885
145.4	3.00188	1.43885
145.5	3.00188	1.43885
145.6	3.00188	1.43885
145.7	3.00188	1.43885
145.8	3.00188	1.43885
145.9	3.00188	1.43885
146	3.00188	1.43885
146.1	3.00188	1.43885
146.2	3.00188	1.43885
146.3	3.00188	1.43885
146.4	3.00188	1.43885
146.5	3.00188	1.43885
146.6	3.00188	1.43885
146.7	3.00188	1.43885
146.8	3.00188	1.43885
146.9	3.00188	1.43885
147	3.00188	1.43885
147.1	3.00188	1.43885
147.2	3.00188	1.43885
147.3	3.00188	1.43885
147.4	3.00188	1.43885
147.5	3.00188	1.43885
147.6	3.00188	1.43885
147.7	3.00188	1.43885
147.8	3.00188	1.43885
147.9	3.00188	1.43885
148	3.00188	1.43885
148.1	3.00188	1.43885
148.2	3.00188	1.43885
148.3	3.00188	1.43885
148.4	3.00188	1.43885
148.5	3.00188	1.43885
148.6	3.00188	1.43885
148.7	3.00188	1.43885
148.8	3.00188	1.43885
148.9	3.00188	1.43885
149	3.00188	1.43885
149.1	3.00188	1.43885
149.2	3.00188	1.43885
149.3	3.00188	1.43885
149.4	3.00188	1.43885
149.5	3.00188	1.43885
149.6	3.00188	1.43885
149.7	3.00188	1.43885
149.8	3.00188	1.43885
149.9	3.00188	1.43885
150	3.00188	1.43885
150.1	3.00188	1.43885
150.2	3.00188	1.43885
150.3	3.00188	1.43885
150.4	3.00188	1.43885
150.5	3.00188	1.43885
150.6	3.00188	1.43885
150.7	3.00188	1.43885
150.8	3.00188	1.43885
150.9	3.00188	1.43885
151	3.00188	1.43885
151.1	3.00188	1.43885
151.2	3.00188	1.43885
151.3	3.00188	1.43885
151.4	3.00188	1.43885
151.5	3.00188	1.43885
151.6	3.00188	1.43885
151.7	3.00188	1.43885
151.8	3.00188	1.43885
151.9	3.00188	1.43885
152	3.00188	1.43885
152.1	3.00188	1.43885
152.2	3.00188	1.43885
152.3	3.00188	1.43885
152.4	3.00188	1.43885
152.5	3.00188	1.43885
152.6	3.00188	1.43885
152.7	3.00188	1.43885
152.8	3.00188	1.43885
152.9	3.00188	1.43885
153	3.00188	1.43885
153.1	3.00188	1.43885
153.2	2.81426	1.43885
153.3	2.81426	1.43885
153.4	2.81426	1.43885
153.5	2.81426	1.43885
153.6	2.81426	1.43885
153.7	2.81426	1.43885
153.8	2.81426	1.43885
153.9	2.81426	1.43885
154	2.62664	1.43885
154.1	2.62664	1.43885
154.2	2.62664	1.43885
154.3	2.62664	1.43885
154.4	2.62664	1.43885
154.5	2.62664	1.43885
154.6	2.62664	1.43885
154.7	2.62664	1.43885
154.8	2.62664	1.43885
154.9	2.62664	1.43885
155	2.62664	1.43885
155.1	2.62664	1.43885
155.2	2.62664	1.43885
155.3	2.62664	1.43885
155.4	2.62664	1.43885
155.5	2.62664	1.43885
155.6	2.62664	1.43885
155.7	2.62664	1.43885
155.8	2.62664	1.43885
155.9	2.62664	1.43885
156	2.62664	1.43885
156.1	2.62664	1.43885
156.2	2.62664	1.43885
156.3	2.62664	1.43885
156.4	2.62664	1.43885
156.5	2.62664	1.43885
156.6	2.62664	1.43885
156.7	2.62664	1.43885
156.8	2.62664	1.43885
156.9	2.62664	1.43885
157	2.62664	1.43885
157.1	2.62664	1.43885
157.2	2.62664	1.43885
157.3	2.62664	1.43885
157.4	2.62664	1.43885
157.5	2.62664	1.43885
157.6	2.62664	1.43885
157.7	2.62664	1.43885
157.8	2.62664	1.43885
157.9	2.62664	1.43885
158	2.62664	1.43885
158.1	2.62664	1.43885
158.2	2.62664	1.43885
158.3	2.62664	1.43885
158.4	2.62664	1.19904
158.5	2.62664	1.19904
158.6	2.43902	1.19904
158.7	2.43902	1.19904
158.8	2.43902	1.19904
158.9	2.43902	1.19904
159	2.43902	1.19904
159.1	2.43902	1.19904
159.2	2.43902	1.19904
159.3	2.43902	1.19904
159.4	2.43902	1.19904
159.5	2.43902	1.19904
159.6	2.43902	1.19904
159.7	2.43902	1.19904
159.8	2.43902	1.19904
159.9	2.43902	1.19904
160	2.43902	1.19904
160.1	2.43902	1.19904
160.2	2.43902	1.19904
160.3	2.43902	1.19904
160.4	2.43902	1.19904
160.5	2.43902	1.19904
160.6	2.43902	1.19904
160.7	2.43902	1.19904
160.8	2.43902	1.19904
160.9	2.43902	1.19904
161	2.43902	1.19904
161.1	2.43902	1.19904
161.2	2.43902	1.19904
161.3	2.43902	1.19904
161.4	2.43902	1.19904
161.5	2.43902	1.19904
161.6	2.43902	1.19904
161.7	2.43902	1.19904
161.8	2.43902	1.19904
161.9	2.43902	1.19904
162	2.43902	1.19904
162.1	2.43902	1.19904
162.2	2.43902	1.19904
162.3	2.43902	1.19904
162.4	2.43902	1.19904
162.5	2.43902	1.19904
162.6	2.43902	1.19904
162.7	2.43902	1.19904
162.8	2.43902	1.19904
162.9	2.43902	1.19904
163	2.43902	1.19904
163.1	2.43902	1.19904
163.2	2.43902	1.19904
163.3	2.43902	1.19904
163.4	2.43902	1.19904
163.5	2.43902	1.19904
163.6	2.43902	1.19904
163.7	2.43902	1.19904
163.8	2.43902	1.19904
163.9	2.43902	1.19904
164	2.43902	1.19904
164.1	2.43902	1.19904
164.2	2.43902	1.19904
164.3	2.43902	1.19904
164.4	2.43902	1.19904
164.5	2.43902	1.19904
164.6	2.43902	1.19904
164.7	2.43902	1.19904
164.8	2.43902	1.19904
164.9	2.43902	1.19904
165	2.43902	1.19904
165.1	2.43902	1.19904
165.2	2.43902	1.19904
165.3	2.43902	1.19904
165.4	2.43902	1.19904
165.5	2.43902	1.19904
165.6	2.43902	1.19904
165.7	2.43902	1.19904
165.8	2.43902	1.19904
165.9	2.43902	1.19904
166	2.43902	1.19904
166.1	2.43902	1.19904
166.2	2.43902	1.19904
166.3	2.43902	1.19904
166.4	2.43902	1.19904
166.5	2.43902	1.19904
166.6	2.43902	1.19904
166.7	2.43902	1.19904
166.8	2.43902	1.19904
166.9	2.43902	1.19904
167	2.43902	1.19904
167.1	2.25141	1.19904
167.2	2.25141	1.19904
167.3	2.25141	1.19904
167.4	2.25141	1.19904
167.5	2.25141	1.19904
167.6	2.25141	1.19904
167.7	2.25141	1.19904
167.8	2.25141	1.19904
167.9	2.25141	1.19904
168	2.25141	1.19904
168.1	2.25141	1.19904
168.2	2.25141	1.19904
168.3	2.25141	1.19904
168.4	2.25141	1.19904
168.5	2.25141	1.19904
168.6	2.25141	1.19904
168.7	2.25141	1.19904
168.8	2.25141	1.19904
168.9	2.25141	1.19904
169	2.25141	1.19904
169.1	2.25141	1.19904
169.2	2.25141	1.19904
169.3	2.25141	1.19904
169.4	2.25141	1.19904
169.5	2.25141	1.19904
169.6	2.25141	1.19904
169.7	2.25141	1.19904
169.8	2.25141	1.19904
169.9	2.25141	1.19904
170	2.25141	1.19904
170.1	2.25141	1.19904
170.2	2.25141	1.19904
170.3	2.25141	1.19904
170.4	2.25141	1.19904
170.5	2.25141	1.19904
170.6	2.25141	1.19904
170.7	2.25141	1.19904
170.8	2.25141	1.19904
170.9	2.25141	1.19904
171	2.25141	1.19904
171.1	2.25141	1.19904
171.2	2.25141	1.19904
171.3	2.25141	1.19904
171.4	2.25141	1.19904
171.5	2.25141	1.19904
171.6	2.25141	1.19904
171.7	2.25141	1.19904
171.8	2.25141	1.19904
171.9	2.25141	1.19904
172	2.25141	1.19904
172.1	2.25141	1.19904
172.2	2.06379	1.19904
172.3	2.06379	1.19904
172.4	2.06379	1.19904
172.5	2.06379	1.19904
172.6	2.06379	1.19904
172.7	2.06379	1.19904
172.8	2.06379	1.19904
172.9	2.06379	1.19904
173	2.06379	1.19904
173.1	1.87617	1.19904
173.2	1.87617	1.19904
173.3	1.87617	1.19904
173.4	1.87617	1.19904
173.5	1.68856	1.19904
173.6	1.68856	1.19904
173.7	1.68856	1.19904
173.8	1.68856	1.19904
173.9	1.68856	1.19904
174	1.68856	1.19904
174.1	1.68856	1.19904
174.2	1.68856	1.19904
174.3	1.68856	1.19904
174.4	1.68856	1.19904
174.5	1.68856	1.19904
174.6	1.68856	1.19904
174.7	1.68856	1.19904
174.8	1.68856	1.19904
174.9	1.68856	1.19904
175	1.68856	1.19904
175.1	1.68856	1.19904
175.2	1.68856	1.19904
175.3	1.68856	1.19904
175.4	1.68856	1.19904
175.5	1.68856	1.19904
175.6	1.68856	1.19904
175.7	1.68856	1.19904
175.8	1.68856	1.19904
175.9	1.68856	1.19904
176	1.68856	1.19904
176.1	1.68856	1.19904
176.2	1.68856	1.19904
176.3	1.68856	1.19904
176.4	1.68856	1.19904
176.5	1.68856	1.19904
176.6	1.68856	1.19904
176.7	1.68856	1.19904
176.8	1.68856	1.19904
176.9	1.68856	1.19904
177	1.68856	1.19904
177.1	1.68856	1.19904
177.2	1.68856	1.19904
177.3	1.68856	1.19904
177.4	1.68856	1.19904
177.5	1.68856	1.19904
177.6	1.68856	1.19904
177.7	1.68856	1.19904
177.8	1.68856	1.19904
177.9	1.68856	1.19904
178	1.68856	1.19904
178.1	1.68856	1.19904
178.2	1.68856	1.19904
178.3	1.68856	1.19904
178.4	1.68856	1.19904
178.5	1.68856	1.19904
178.6	1.68856	1.19904
178.7	1.68856	1.19904
178.8	1.68856	1.19904
178.9	1.68856	1.19904
179	1.68856	1.19904
179.1	1.68856	1.19904
179.2	1.68856	1.19904
179.3	1.68856	1.19904
179.4	1.68856	1.19904
179.5	1.68856	1.19904
179.6	1.68856	1.19904
179.7	1.68856	1.19904
179.8	1.68856	1.19904
179.9	1.68856	1.19904
180	1.68856	1.19904
180.1	1.68856	1.19904
180.2	1.50094	1.19904
180.3	1.50094	1.19904
180.4	1.50094	1.19904
180.5	1.50094	1.19904
180.6	1.50094	1.19904
180.7	1.50094	1.19904
180.8	1.50094	1.19904
180.9	1.50094	1.19904
181	1.50094	1.19904
181.1	1.50094	1.19904
181.2	1.50094	1.19904
181.3	1.50094	1.19904
181.4	1.50094	1.19904
181.5	1.50094	1.19904
181.6	1.50094	1.19904
181.7	1.50094	1.19904
181.8	1.50094	1.19904
181.9	1.50094	1.19904
182	1.50094	1.19904
182.1	1.50094	1.19904
182.2	1.50094	1.19904
182.3	1.50094	1.19904
182.4	1.50094	1.19904
182.5	1.50094	1.19904
182.6	1.50094	1.19904
182.7	1.50094	1.19904
182.8	1.50094	1.19904
182.9	1.50094	1.19904
183	1.50094	1.19904
183.1	1.50094	1.19904
183.2	1.50094	1.19904
183.3	1.50094	1.19904
183.4	1.50094	1.19904
183.5	1.50094	1.19904
183.6	1.50094	1.19904
183.7	1.50094	1.19904
183.8	1.50094	1.19904
183.9	1.50094	1.19904
184	1.50094	1.19904
184.1	1.50094	1.19904
184.2	1.50094	1.19904
184.3	1.50094	1.19904
184.4	1.50094	1.19904
184.5	1.50094	1.19904
184.6	1.50094	1.19904
184.7	1.50094	1.19904
184.8	1.50094	1.19904
184.9	1.50094	1.19904
185	1.50094	1.19904
185.1	1.50094	1.19904
185.2	1.50094	1.19904
185.3	1.50094	1.19904
185.4	1.50094	1.19904
185.5	1.50094	1.19904
185.6	1.50094	1.19904
185.7	1.50094	1.19904
185.8	1.50094	1.19904
185.9	1.50094	1.19904
186	1.50094	1.19904
186.1	1.50094	1.19904
186.2	1.50094	1.19904
186.3	1.50094	1.19904
186.4	1.50094	1.19904
186.5	1.50094	1.19904
186.6	1.50094	1.19904
186.7	1.31332	1.19904
186.8	1.31332	1.19904
186.9	1.31332	1.19904
187	1.31332	1.19904
187.1	1.31332	1.19904
187.2	1.31332	1.19904
187.3	1.31332	1.19904
187.4	1.31332	1.19904
187.5	1.31332	1.19904
187.6	1.31332	1.19904
187.7	1.31332	1.19904
187.8	1.31332	1.19904
187.9	1.31332	1.19904
188	1.31332	1.19904
188.1	1.31332	1.19904
188.2	1.31332	1.19904
188.3	1.31332	1.19904
188.4	1.31332	1.19904
188.5	1.31332	1.19904
188.6	1.31332	1.19904
188.7	1.31332	1.19904
188.8	1.31332	1.19904
188.9	1.31332	1.19904
189	1.31332	1.19904
189.1	1.31332	1.19904
189.2	1.31332	1.19904
189.3	1.31332	1.19904
189.4	1.31332	1.19904
189.5	1.31332	1.19904
189.6	1.31332	1.19904
189.7	1.31332	1.19904
189.8	1.31332	1.19904
189.9	1.31332	1.19904
190	1.31332	1.19904
190.1	1.31332	1.19904
190.2	1.31332	1.19904
190.3	1.31332	1.19904
190.4	1.31332	1.19904
190.5	1.31332	1.19904
190.6	1.31332	1.19904
190.7	1.31332	1.19904
190.8	1.31332	1.19904
190.9	1.31332	1.19904
191	1.31332	1.19904
191.1	1.31332	1.19904
191.2	1.1257	1.19904
191.3	1.1257	1.19904
191.4	1.1257	1.19904
191.5	1.1257	1.19904
191.6	1.1257	1.19904
191.7	1.1257	1.19904
191.8	1.1257	1.19904
191.9	1.1257	1.19904
192	1.1257	1.19904
192.1	1.1257	1.19904
192.2	1.1257	1.19904
192.3	1.1257	1.19904
192.4	1.1257	1.19904
192.5	1.1257	1.19904
192.6	1.1257	1.19904
192.7	1.1257	1.19904
192.8	1.1257	1.19904
192.9	1.1257	1.19904
193	1.1257	1.19904
193.1	1.1257	1.19904
193.2	1.1257	1.19904
193.3	1.1257	1.19904
193.4	1.1257	1.19904
193.5	1.1257	1.19904
193.6	1.1257	1.19904
193.7	1.1257	1.19904
193.8	1.1257	1.19904
193.9	1.1257	1.19904
194	1.1257	1.19904
194.1	1.1257	1.19904
194.2	1.1257	1.19904
194.3	1.1257	1.19904
194.4	1.1257	1.19904
194.5	1.1257	1.19904
194.6	1.1257	1.19904
194.7	1.1257	1.19904
194.8	1.1257	1.19904
194.9	1.1257	1.19904
195	1.1257	1.19904
195.1	1.1257	1.19904
195.2	1.1257	1.19904
195.3	1.1257	1.19904
195.4	1.1257	1.19904
195.5	1.1257	1.19904
195.6	1.1257	1.19904
195.7	1.1257	1.19904
195.8	1.1257	1.19904
195.9	1.1257	1.19904
196	1.1257	1.19904
196.1	1.1257	1.19904
196.2	1.1257	1.19904
196.3	1.1257	1.19904
196.4	1.1257	1.19904
196.5	1.1257	1.19904
196.6	1.1257	1.19904
196.7	1.1257	1.19904
196.8	1.1257	1.19904
196.9	1.1257	1.19904
197	1.1257	1.19904
197.1	1.1257	1.19904
197.2	1.1257	1.19904
197.3	1.1257	1.19904
197.4	1.1257	1.19904
197.5	1.1257	1.19904
197.6	1.1257	1.19904
197.7	1.1257	1.19904
197.8	1.1257	1.19904
197.9	1.1257	1.19904
198	1.1257	1.19904
198.1	1.1257	1.19904
198.2	1.1257	1.19904
198.3	1.1257	1.19904
198.4	1.1257	1.19904
198.5	1.1257	1.19904
198.6	0.938086	1.19904
198.7	0.938086	1.19904
198.8	0.938086	1.19904
198.9	0.938086	1.19904
199	0.938086	1.19904
199.1	0.938086	1.19904
199.2	0.938086	1.19904
199.3	0.938086	1.19904
199.4	0.938086	1.19904
199.5	0.938086	1.19904
199.6	0.938086	1.19904
[truncated: 2,687 more rows]

## Sheet: Figure 4E
Figure 4E
	dwell times (s)
Species	repeat 1	2			Average	stdev
MN H3 601 toff1	2.883	4.025			3.454	0.807516
MN H3 601 toff2	15.94	14.52			15.23	1.00409
MN H3 601 B-Box toff1	5.255	8.491			6.873	2.2882
MN H3 601 B-Box toff2	51.21	45.58			48.395	3.98101
CF H3 601 B-Box toff1	4.922	4.81	1.312		3.68133	2.05267
CF H3 601 B-Box toff1	15.66	25.12	12.16		17.6467	6.70452
CF CA 601 B-Box toff1	5.549	4.958	4.456	4.727	4.9225	0.465333
CF CA 601 B-Box toff1	56.66	55.06	48.23	45.62	51.3925	5.30786

## Sheet: Figure 5C
Figure 5C, H3 DA3, 5 nM CENP-B				Figure 5C, H3 DA3, 50 nM CENP-B				Figure 5C, CENP-A DA3, 5 nM CENP-B				Figure 5C, CENP-A DA3, 50 nM CENP-B
EFRET	rel. population	stdev		EFRET	rel. population	stdev		EFRET	avg	stdev		EFRET	avg	stdev
-0.2	0.0679088	0.0880757		-0.2	0.06905	0.0118087		-0.2	0.08665	0.0584777		-0.2	0.1512	0.08457
-0.18	0.0671146	0.0765987		-0.18	0.0989	0.017112		-0.18	0.09135	0.0956715		-0.18	0.1879	0.128835
-0.16	0.137302	0.152513		-0.16	0.1345	0.0304056		-0.16	0.2115	0.0685894		-0.16	0.2495	0.211425
-0.14	0.167493	0.189461		-0.14	0.1765	0.0855599		-0.14	0.2325	0.147785		-0.14	0.3715	0.269408
-0.12	0.198558	0.19739		-0.12	0.2135	0.125158		-0.12	0.3235	0.234052		-0.12	0.58	0.371938
-0.1	0.272259	0.227517		-0.1	0.255	0.176777		-0.1	0.4965	0.316077		-0.1	0.8685	0.596091
-0.08	0.357297	0.300223		-0.08	0.293	0.229103		-0.08	0.736	0.415779		-0.08	1.209	0.920653
-0.06	0.426257	0.283967		-0.06	0.391	0.270115		-0.06	1.177	0.725492		-0.06	1.904	1.28128
-0.04	0.641812	0.247642		-0.04	0.541	0.379009		-0.04	2.125	0.770746		-0.04	2.715	1.88798
-0.02	0.846026	0.178159		-0.02	0.745	0.516188		-0.02	2.825	1.16673		-0.02	3.255	2.39709
0	0.945526	0.164368		0	1.0055	0.699329		0	3.54	1.64049		0	3.82	2.46073
0.02	1.36853	0.25427		0.02	1.3105	0.819537		0.02	4.585	1.77484		0.02	4.395	2.5668
0.04	1.4989	0.0497314		0.04	1.4725	0.929845		0.04	4.915	1.54856		0.04	5.055	2.1991
0.06	1.72106	0.0968821		0.06	1.529	0.934795		0.06	5.485	0.671751		0.06	5.4	1.56978
0.08	1.83586	0.0906608		0.08	1.548	1.02106		0.08	5.33	0.127279		0.08	5.435	0.473762
0.1	1.99095	0.10635		0.1	1.5365	0.910046		0.1	5.465	0.275772		0.1	5.505	0.700036
0.12	1.77935	0.00896972		0.12	1.3685	0.624375		0.12	5.555	0.643467		0.12	5.135	0.827315
0.14	1.56426	0.0201096		0.14	1.2475	0.357089		0.14	4.985	0.629325		0.14	5.14	1.32936
0.16	1.48429	0.0701968		0.16	1.205	0.233345		0.16	4.355	0.643467		0.16	4.675	0.572756
0.18	1.18975	0.0118471		0.18	1.1465	0.245366		0.18	4.25	1.49907		0.18	4.57	0.537401
0.2	1.12733	0.122211		0.2	1.11	0.0707107		0.2	3.585	0.954594		0.2	4.25	0.240416
0.22	1.22196	0.179282		0.22	1.2225	0.350018		0.22	3.65	0.961665		0.22	4.36	0.480833
0.24	1.38415	0.126094		0.24	1.395	0.502046		0.24	3.64	1.0748		0.24	4.18	0.636396
0.26	1.60077	0.318472		0.26	1.765	0.912168		0.26	3.305	0.615183		0.26	3.745	0.671751
0.28	1.64791	0.429095		0.28	2.18	1.03238		0.28	3.01	0.169706		0.28	3.48	1.15966
0.3	2.00791	0.816485		0.3	2.6	0.749533		0.3	3.095	0.26163		0.3	3.335	1.37886
0.32	2.4756	0.935246		0.32	3.015	0.487904		0.32	3.015	0.304056		0.32	2.645	1.01116
0.34	3.14346	1.33325		0.34	3.665	0.572756		0.34	2.98	0.46669		0.34	2.23	0.905097
0.36	3.7292	1.6221		0.36	4.075	0.247487		0.36	2.785	0.431335		0.36	2.035	1.25158
0.38	4.4675	1.81214		0.38	5.07	0.509117		0.38	2.515	0.431335		0.38	1.7465	1.23532
0.4	4.9211	1.50035		0.4	5.825	0.53033		0.4	2.335	0.346482		0.4	1.2545	0.941159
0.42	5.53657	1.55725		0.42	6.5	0.919239		0.42	2.02	0.296985		0.42	1.2735	1.14056
0.44	5.96536	1.43921		0.44	6.92	0.66468		0.44	1.585	0.0212132		0.44	0.8175	0.555079
0.46	6.12769	0.824554		0.46	6.72	0.39598		0.46	1.29	0.0282843		0.46	0.748	0.554372
0.48	6.36672	0.333985		0.48	5.955	0.318198		0.48	0.856	0.132936		0.48	0.4745	0.101116
0.5	5.60124	0.967601		0.5	5.22	0.325269		0.5	0.6345	0.0940452		0.5	0.4005	0.11243
0.52	5.12346	1.80732		0.52	4.64	0.311127		0.52	0.5115	0.0841457		0.52	0.312	0.046669
0.54	4.45573	2.33703		0.54	3.88	0.240416		0.54	0.3605	0.0883883		0.54	0.2615	0.0346482
0.56	3.78811	2.42053		0.56	3.03	0.127279		0.56	0.257	0.110309		0.56	0.1525	0.0360624
0.58	3.07601	2.38615		0.58	2.44	0.0424264		0.58	0.167	0.0890955		0.58	0.12215	0.0577706
0.6	2.35277	1.94469		0.6	1.7	0		0.6	0.1174	0.0630739		0.6	0.0902	0.0562857
0.62	1.65926	1.66257		0.62	1.355	0.247487		0.62	0.0689	0.0623668		0.62	0.07185	0.0680944
0.64	1.13233	1.16285		0.64	0.955	0.219203		0.64	0.04595	0.040093		0.64	0.0568	0.0639225
0.66	0.790087	0.827384		0.66	0.6555	0.226981		0.66	0.05115	0.0463155		0.66	0.04855	0.0596091
0.68	0.46905	0.464379		0.68	0.407	0.227688		0.68	0.05595	0.0604576		0.68	0.01988	0.0164332
0.7	0.287657	0.25732		0.7	0.224	0.168291		0.7	0.04275	0.0604576		0.7	0.03215	0.045467
0.72	0.158679	0.098737		0.72	0.13815	0.103025		0.72	0.037685	0.0473974		0.72	0.0129	0.0182434
0.74	0.0796378	0.0385047		0.74	0.07575	0.0569221		0.74	0.02425	0.0342947		0.74	0.02355	0.0333047
0.76	0.0447065	0.0208701		0.76	0.0454	0.0487904		0.76	0.01225	0.0173241		0.76	0.02395	0.0338704
0.78	0.0301589	0.0108853		0.78	0.053785	0.0681863		0.78	0.0058	0.00820244		0.78	0.00134	0.00189505
0.8	0.0112967	0.00362261		0.8	0.107425	0.15072		0.8	0.00366	0.00517602		0.8	0	0
0.82	0.00485969	0.00510787		0.82	0.128175	0.172287		0.82	0.001205	0.00170413		0.82	0	0
0.84	0.00490489	0.00693656		0.84	0.07409	0.100282		0.84	0.002705	0.00382545		0.84	0	0
0.86	0.00671301	0.00949363		0.86	0.0252	0.0356382		0.86	0.000875	0.00123744		0.86	0	0
0.88	0.00298356	0.00421939		0.88	0.0111	0.0156978		0.88	0.00206	0.00291328		0.88	0.00134	0.00189505
0.9	0.00074589	0.00105485		0.9	0.0024245	0.00227052		0.9	0.00425	0.00601041		0.9	0	0
0.92	0	0		0.92	0.003845	0.00311834		0.92	0.00446	0.00630739		0.92	0	0
0.94	0	0		0.94	0.00082	0.00115966		0.94	0.0071	0.0100409		0.94	0.00249	0.00352139
0.96	0	0		0.96	0.00082	0.00115966		0.96	0.0058	0.00820244		0.96	0	0
0.98	0	0		0.98	0.00082	0.00115966		0.98	0.00191	0.00270115		0.98	0	0
1	0	0		1	0.00082	0.00115966		1	0.00085	0.00120208		1	0.00134	0.00189505
1.02	0	0		1.02	0.00123	0.00173948		1.02	0.000635	0.000898026		1.02	0	0
1.04	0	0		1.04	0.0004095	0.00057912		1.04	0	0		1.04	0	0
1.06	0	0		1.06	0	0		1.06	0	0		1.06	0	0
1.08	0	0		1.08	0.0004095	0.00057912		1.08	0	0		1.08	0	0
1.1	0	0		1.1	0.0004095	0.00057912		1.1	0	0		1.1	0	0
1.12	0	0		1.12	0.00082	0.00115966		1.12	0	0		1.12	0	0
1.14	0	0		1.14	0	0		1.14	0	0		1.14	0	0
1.16	0	0		1.16	0	0		1.16	0.000211	0.000298399		1.16	0.00134	0.00189505
1.18	0	0		1.18	0.00082	0.00115966		1.18	0.000211	0.000298399		1.18	0	0
1.2	0	0		1.2	0	0		1.2	0	0		1.2	0	0

[truncated: 12 more sheets: Figure 5E, Figure 5F, Figure 6C, Figure 6D-F, Figure 7B, Figure S4A-C, Figure S4D, Figure S6D, Figure S6E, Figure S9C, Figure S10B, Figure S10E]
